# Supplementary material for: (Dimethyl­formamide-κO)(2-hy­droxy­benzoato-κ2 O 1,O 1′)[tris­(1-methyl-1H-benzimidazol-2-ylmethyl-κN 3)amine-κN]manganese(II) perchlorate dimethyl­formamide monosolvate
Source: Acta Crystallogr Sect E Struct Rep Online. 2010 Sep 11;66(Pt 10):m1252. doi: 10.1107/S160053681003610X (PMC2983134; doi:10.1107/S160053681003610X)
Supplement: Supplementary file 2 [file e-66-m1252-Isup2.hkl]

# 
# h,k,l, Fc-squared, Fo-squared, sigma(Fo-squared) and status flag 
# 
data_I
_shelx_title ' GJX in P-1' 
_shelx_refln_list_code          4 
_shelx_F_calc_maximum      251.53 
_exptl_crystal_F_000       926.00 
_reflns_d_resolution_high  0.8255 
 
loop_ 
 _symmetry_equiv_pos_as_xyz 
 'x, y, z' 
 '-x, -y, -z' 
 
_cell_length_a    12.3689 
_cell_length_b    12.4809 
_cell_length_c    15.3759 
_cell_angle_alpha  69.925 
_cell_angle_beta   87.926 
_cell_angle_gamma  74.704 
 
_shelx_F_squared_multiplier     1.000 
 
loop_ 
 _refln_index_h 
 _refln_index_k 
 _refln_index_l 
 _refln_F_squared_calc 
 _refln_F_squared_meas 
 _refln_F_squared_sigma 
 _refln_observed_status 
   1   0   0     4629.19     2441.21    114.87 o 
   2   0   0     2826.23     3603.06    168.63 o 
   3   0   0     7731.10     7398.45    180.16 o 
   4   0   0        2.40        2.42      2.20 o 
   5   0   0     2079.80     2039.43     50.00 o 
   6   0   0       32.98       38.85      2.50 o 
   7   0   0     1885.51     1586.25     39.40 o 
   8   0   0      430.29      455.15     14.47 o 
   9   0   0      143.70      179.78     20.70 o 
  10   0   0      228.11      236.42     20.35 o 
  11   0   0       15.74       22.60      9.17 o 
  12   0   0       21.65       43.18     10.13 o 
  13   0   0        7.01       13.98     10.22 o 
  14   0   0        5.82       19.21      9.76 o 
 -14   1   0        5.06        3.80      9.95 o 
 -13   1   0        0.22        4.54      8.71 o 
 -12   1   0       96.51       84.48     11.69 o 
 -11   1   0      159.87      163.41     16.00 o 
 -10   1   0       65.29       72.99      6.02 o 
  -9   1   0       40.27       53.49      4.59 o 
  -8   1   0      747.15      686.71     22.72 o 
  -7   1   0     1094.21     1037.31     26.21 o 
  -6   1   0     1326.22     1289.52     32.09 o 
  -5   1   0        1.75        5.29      3.40 o 
  -4   1   0     3295.60     3280.85     80.44 o 
  -3   1   0     1730.09     2081.82    120.44 o 
  -2   1   0      122.66      127.01      5.96 o 
  -1   1   0     8924.53     8726.59    262.87 o 
   0   1   0     2800.79     2333.77     93.28 o 
   1   1   0    12107.87     9623.52    399.33 o 
   2   1   0     4568.53     2667.87    125.13 o 
   3   1   0      310.24      321.08      9.67 o 
   4   1   0      993.83     1434.27     79.74 o 
   5   1   0     1599.79     1506.09     37.31 o 
   6   1   0      272.03      390.07     19.59 o 
   7   1   0      581.13      704.13     18.24 o 
   8   1   0      338.62      401.53     11.26 o 
   9   1   0       95.64       97.18      4.87 o 
  10   1   0      129.40      132.83     15.54 o 
  11   1   0      331.79      340.24     24.75 o 
  12   1   0      212.54      238.58     20.81 o 
  13   1   0       41.42       63.12     11.73 o 
  14   1   0      228.22      294.18     22.73 o 
 -13   2   0        8.75        9.95      9.90 o 
 -12   2   0      253.88      248.98     20.49 o 
 -11   2   0      159.82      161.02     17.01 o 
 -10   2   0      975.24      918.23     53.54 o 
  -9   2   0        1.95        9.46      3.78 o 
  -8   2   0      440.77      406.05     14.73 o 
  -7   2   0       44.09       27.18      5.96 o 
  -6   2   0       65.91       44.69      3.76 o 
  -5   2   0     1313.03     1339.39     41.46 o 
  -4   2   0      176.87      279.65     24.77 o 
  -3   2   0      612.21      731.41     96.99 o 
  -2   2   0     2865.60     2592.80    134.51 o 
  -1   2   0      387.77      306.65      9.37 o 
   0   2   0     5634.35     4709.69    123.74 o 
   1   2   0      715.29      909.21     22.37 o 
   2   2   0      139.85      189.20      5.97 o 
   3   2   0      419.91      473.47     14.05 o 
   4   2   0        9.34        2.66      1.44 o 
   5   2   0       25.68       18.18      2.91 o 
   6   2   0      444.15      559.05     14.63 o 
   7   2   0      101.75      108.35      4.35 o 
   8   2   0      150.18       98.73      4.41 o 
   9   2   0      103.28      121.56     15.10 o 
  10   2   0       59.24       87.70      6.59 o 
  11   2   0      185.31      208.92     20.21 o 
  12   2   0       36.91       65.09     11.87 o 
  13   2   0      646.88      680.31     40.11 o 
  14   2   0       14.83       19.89     10.08 o 
 -13   3   0        0.28        2.43      9.81 o 
 -12   3   0      141.10      146.40     15.72 o 
 -11   3   0      805.22      744.19     25.34 o 
 -10   3   0       82.81      108.94      7.09 o 
  -9   3   0     1542.12     1535.92     48.45 o 
  -8   3   0       46.78       62.51      5.28 o 
  -7   3   0      215.14      282.45     11.25 o 
  -6   3   0      137.77      180.54     16.16 o 
  -5   3   0      494.67      558.24     18.56 o 
  -4   3   0      595.84      517.14     17.00 o 
  -3   3   0     4236.72     4385.31    132.19 o 
  -2   3   0      201.70      209.11      6.89 o 
  -1   3   0      121.16      110.06      4.24 o 
   0   3   0     3522.54     4379.62    106.11 o 
   1   3   0    16091.50    14996.47    495.31 o 
   2   3   0     8092.06     6999.15    170.45 o 
   3   3   0       23.27       27.10      1.95 o 
   4   3   0     2767.81     2955.97    106.71 o 
   5   3   0     2432.95     2361.73     67.73 o 
   6   3   0     1047.76      968.12     52.01 o 
   7   3   0      176.23      240.29     13.28 o 
   8   3   0       98.73      127.87      5.16 o 
   9   3   0     1951.75     1629.67    165.91 o 
  10   3   0      878.14      779.81     27.24 o 
  11   3   0      189.07      204.48     10.17 o 
  12   3   0      319.71      331.67     25.81 o 
  13   3   0       30.91       49.78     11.64 o 
  14   3   0      168.86      238.76     22.32 o 
 -12   4   0        0.31        1.70      8.48 o 
 -11   4   0      289.17      304.14     12.85 o 
 -10   4   0      321.43      303.81     12.50 o 
  -9   4   0       33.69       38.43      4.90 o 
  -8   4   0      165.44      182.62      9.49 o 
  -7   4   0       35.36       45.91      8.48 o 
  -6   4   0      476.34      507.50     19.46 o 
  -5   4   0      358.90      382.55     13.64 o 
  -4   4   0      261.62      178.76      7.66 o 
  -3   4   0        0.24        5.15      1.36 o 
  -2   4   0     4413.43     4317.85    105.31 o 
  -1   4   0        9.57       18.73      5.13 o 
   0   4   0      694.98      763.28     32.46 o 
   1   4   0     4457.62     4294.78    104.43 o 
   2   4   0     1165.47     1272.25     31.46 o 
   3   4   0     4405.51     4551.28    110.85 o 
   4   4   0      222.88      220.46      7.79 o 
   5   4   0     4181.96     4037.90     98.71 o 
   6   4   0       98.97      129.64      5.12 o 
   7   4   0     2104.12     2109.42     60.91 o 
   8   4   0      586.96      396.93     39.19 o 
   9   4   0       25.70       19.85      5.09 o 
  10   4   0     1296.37     1287.00     55.51 o 
  11   4   0      487.13      431.14     21.04 o 
  12   4   0       28.43       26.79      7.61 o 
  13   4   0        2.07        9.26      9.72 o 
  14   4   0       14.10       36.39     11.32 o 
 -12   5   0       19.44       16.00      9.85 o 
 -11   5   0        5.18        4.74      8.23 o 
 -10   5   0        2.49        0.00      4.74 o 
  -9   5   0        5.34        6.28      4.22 o 
  -8   5   0       41.68       25.99      6.83 o 
  -7   5   0       10.95       16.00      4.09 o 
  -6   5   0      210.42      165.86      8.13 o 
  -5   5   0      661.87      639.87     21.42 o 
  -4   5   0      147.39      147.03      7.22 o 
  -3   5   0      994.94     1014.82     25.48 o 
  -2   5   0      233.83      154.18      5.21 o 
  -1   5   0      372.31      289.26      8.02 o 
   0   5   0     1241.32     1082.45     26.97 o 
   1   5   0      493.31      433.33     13.82 o 
   2   5   0      403.75      373.97      9.89 o 
   3   5   0      529.09      420.82     10.98 o 
   4   5   0     2130.82     2302.39     56.51 o 
   5   5   0       36.13       35.88      2.22 o 
   6   5   0        0.68        5.29      1.89 o 
   7   5   0      129.48      102.64      4.44 o 
   8   5   0      431.46      388.84     66.65 o 
   9   5   0       17.16       27.31      9.85 o 
  10   5   0        0.59        1.05      5.18 o 
  11   5   0      218.37      180.87     13.93 o 
  12   5   0       72.32       30.71     15.63 o 
  13   5   0       32.36        0.00     12.51 o 
  14   5   0       26.03       24.84     12.28 o 
 -11   6   0        5.45        4.22      4.48 o 
 -10   6   0       25.53       15.99      4.87 o 
  -9   6   0      189.93      182.35      9.43 o 
  -8   6   0      215.13      219.54     12.31 o 
  -7   6   0      344.06      342.80     13.30 o 
  -6   6   0       10.90       13.96      4.10 o 
  -5   6   0     1034.23      928.79     30.08 o 
  -4   6   0      437.63      576.22     19.38 o 
  -3   6   0        6.98        8.04      2.04 o 
  -2   6   0      413.97      385.35     10.56 o 
  -1   6   0     2678.93     2961.84     72.61 o 
   0   6   0       22.05       39.94      2.45 o 
   1   6   0      104.59       76.63      4.04 o 
   2   6   0      805.42      842.07     21.18 o 
   3   6   0     1123.25     1087.14     27.15 o 
   4   6   0       10.29       12.69      2.36 o 
   5   6   0      552.12      649.93     16.83 o 
   6   6   0       12.82        7.94      2.08 o 
   7   6   0        2.06        0.00      4.44 o 
   8   6   0       20.69       24.97      4.92 o 
   9   6   0      281.91      274.24     15.36 o 
  10   6   0       90.44       84.75      6.82 o 
  11   6   0       29.98      108.63     20.86 o 
  12   6   0       16.16       21.54     10.02 o 
  13   6   0       36.54       39.91     19.50 o 
  14   6   0      113.13      176.42     25.71 o 
 -10   7   0      189.44      204.55     10.69 o 
  -9   7   0        6.94        0.29      6.12 o 
  -8   7   0      197.21      206.51     10.46 o 
  -7   7   0      160.80      165.32      8.66 o 
  -6   7   0      155.96      171.45      8.83 o 
  -5   7   0        1.38        0.00      3.97 o 
  -4   7   0      646.80      630.48     21.20 o 
  -3   7   0      406.24      464.29     16.27 o 
  -2   7   0        5.64        0.00      2.37 o 
  -1   7   0      610.38      589.56     15.60 o 
   0   7   0     3419.82     3412.10     83.63 o 
   1   7   0        0.68        2.86      2.03 o 
   2   7   0     1325.32     1302.87     32.47 o 
   3   7   0      156.46      195.97      6.11 o 
   4   7   0      515.77      471.28     12.56 o 
   5   7   0     1170.46     1156.00     29.06 o 
   6   7   0       68.26       58.59      3.72 o 
   7   7   0      575.90      571.15     23.06 o 
   8   7   0      169.84      162.52      8.92 o 
   9   7   0      394.51      377.23     15.51 o 
  10   7   0      262.95      258.38     15.63 o 
  12   7   0       58.95       52.30      7.61 o 
  13   7   0       18.27       39.01     19.25 o 
  -9   8   0       85.48       87.14      7.19 o 
  -8   8   0        1.89        0.00      4.75 o 
  -7   8   0       98.14      110.30      7.73 o 
  -6   8   0      102.13       87.77      6.63 o 
  -5   8   0        0.80        0.00      3.81 o 
  -4   8   0       22.11       26.54      4.63 o 
  -3   8   0        3.06        0.00      3.83 o 
  -2   8   0        2.43        0.00      3.82 o 
  -1   8   0      244.86      249.80      8.36 o 
   0   8   0       62.44       55.36      3.55 o 
   1   8   0      285.61      300.41     10.87 o 
   2   8   0      569.62      522.74     16.97 o 
   3   8   0        5.00        4.30      3.35 o 
   4   8   0      427.24      389.42     13.31 o 
   5   8   0        6.77        3.67      3.22 o 
   6   8   0     1809.59     1977.46     89.72 o 
   7   8   0      296.48      290.51     16.64 o 
   8   8   0       24.48       19.39      6.19 o 
   9   8   0      502.39      569.20     27.78 o 
  10   8   0       24.77       35.25      6.69 o 
  11   8   0       39.01       39.79      6.97 o 
  12   8   0        0.30        3.39      5.50 o 
  13   8   0       56.73       57.57      7.75 o 
  14   8   0       11.99       10.73      6.60 o 
  -8   9   0       50.84       50.74      7.61 o 
  -7   9   0       11.25        6.97      5.96 o 
  -6   9   0       26.68       27.96      6.05 o 
  -5   9   0      144.05      167.17     11.69 o 
  -4   9   0      120.82      107.58      8.89 o 
  -3   9   0        1.32        0.00      4.49 o 
  -2   9   0       32.01       32.45      5.50 o 
  -1   9   0       59.25       53.77      5.91 o 
   0   9   0      102.91       93.92      9.67 o 
   1   9   0        0.88        0.00      3.27 o 
   2   9   0      635.52      708.01     22.35 o 
   3   9   0      534.76      554.09     18.03 o 
   4   9   0      168.64      162.64      7.86 o 
   5   9   0      476.19      493.20     16.34 o 
   6   9   0       31.29       25.67      3.98 o 
   7   9   0      767.03      841.60     39.10 o 
   8   9   0      206.83      185.59     13.20 o 
   9   9   0      143.72      122.80     10.77 o 
  10   9   0        0.73        0.00      5.64 o 
  11   9   0        0.43        7.33      6.00 o 
  12   9   0        3.81        0.32      6.33 o 
  13   9   0        6.86        2.25      5.82 o 
  -7  10   0        3.74        0.00      6.05 o 
  -6  10   0       21.96       19.07      5.78 o 
  -5  10   0        9.01        9.12      5.91 o 
  -4  10   0      214.45      256.87     14.30 o 
  -3  10   0       59.68       62.06      6.83 o 
  -2  10   0      142.87      113.63      9.03 o 
   0  10   0       77.28       86.12      6.50 o 
   1  10   0      383.11      350.39     12.97 o 
   2  10   0      193.43      201.82     11.73 o 
   3  10   0       24.49       31.33      5.09 o 
   4  10   0      320.20      353.61     12.88 o 
   5  10   0       66.05       68.62      8.30 o 
   6  10   0      269.91      237.25     15.49 o 
   7  10   0        4.97       14.12      6.65 o 
   8  10   0      239.75      243.25     16.32 o 
   9  10   0      223.36      204.11     14.99 o 
  10  10   0      191.95      195.08     14.12 o 
  11  10   0       19.36       15.26      7.33 o 
  12  10   0        2.37        3.16      6.78 o 
  13  10   0        1.34        0.09      6.83 o 
  -6  11   0        1.13        0.00      5.27 o 
  -5  11   0       20.25       20.26      6.65 o 
  -4  11   0       15.18       18.38      5.87 o 
  -1  11   0        2.02        3.90      6.19 o 
   0  11   0       26.04       25.12      6.42 o 
   1  11   0        2.59        0.00      3.68 o 
   2  11   0        6.15        6.77      2.87 o 
   3  11   0      124.06      144.27      7.73 o 
   4  11   0       99.29      109.53      7.04 o 
   5  11   0       35.53       30.11      4.30 o 
   6  11   0      185.29      181.19     13.98 o 
   7  11   0      223.08      226.34     16.41 o 
   8  11   0      234.83      235.83     16.73 o 
   9  11   0       18.16       15.13      6.97 o 
  10  11   0      163.41      151.31     12.97 o 
  11  11   0      130.40      143.65     13.48 o 
  12  11   0       16.18        6.69      6.83 o 
  -4  12   0        7.36        6.55      6.97 o 
  -3  12   0        6.07        6.51      6.28 o 
  -2  12   0       23.79       29.24      6.88 o 
  -1  12   0       95.71       89.24      9.67 o 
   0  12   0       49.66       63.80      7.65 o 
   1  12   0        6.01        5.59      6.05 o 
   2  12   0       26.24       27.91      4.68 o 
   3  12   0        0.10        0.00      4.58 o 
   4  12   0      304.32      324.79     12.92 o 
   5  12   0      123.99      114.59     13.25 o 
   6  12   0        7.62        0.00      6.74 o 
   7  12   0       58.91       70.54     10.59 o 
   8  12   0       22.51       34.51      8.34 o 
   9  12   0       27.87       25.94      7.84 o 
  10  12   0        0.06        0.00      6.74 o 
  11  12   0       47.22       39.47      8.80 o 
  -2  13   0       33.87       44.28      8.75 o 
  -1  13   0        5.16        1.47      6.37 o 
   0  13   0       65.44       62.06      8.66 o 
   1  13   0      139.25      159.88     12.38 o 
   2  13   0        0.09        0.00      5.82 o 
   3  13   0       92.19       88.44      7.12 o 
   4  13   0       15.56       13.16      7.04 o 
   5  13   0       49.45       62.15     10.86 o 
   6  13   0      235.72      211.81     16.78 o 
   7  13   0        1.33        0.00      7.70 o 
   8  13   0       38.10       34.01      9.03 o 
   9  13   0        1.90        0.00      7.75 o 
   2  14   0       41.27       51.06      7.93 o 
   3  14   0        3.46       10.95      6.55 o 
   4  14   0       14.00        0.00      9.03 o 
   5  14   0       22.63       20.40     10.22 o 
   6  14   0       17.67       18.20     10.54 o 
  -8 -13   1        0.01        0.00      8.43 o 
  -7 -13   1       92.83       98.87     12.42 o 
  -6 -13   1        3.86        2.06      7.52 o 
  -5 -13   1       49.98       48.72      9.26 o 
  -4 -13   1       49.99       59.45     10.22 o 
  -3 -13   1        0.18        0.00      2.01 o 
  -2 -13   1       55.02       60.00      8.07 o 
  -1 -13   1        7.59        0.00      5.82 o 
   0 -13   1       21.52       12.65      6.65 o 
   1 -13   1       11.50       12.88      6.83 o 
 -10 -12   1       26.61       20.12      7.88 o 
  -9 -12   1       19.23       15.72      8.11 o 
  -8 -12   1       28.55       23.56      7.98 o 
  -7 -12   1       26.31       32.45      8.94 o 
  -6 -12   1       26.73       38.64      9.08 o 
  -5 -12   1      192.15      172.80     14.90 o 
  -4 -12   1        1.74        0.00      4.05 o 
  -3 -12   1       59.83       64.19      5.49 o 
  -2 -12   1        2.44        0.00      5.45 o 
  -1 -12   1       76.11       84.61      8.80 o 
   0 -12   1      124.05      129.72     11.50 o 
   1 -12   1        1.45        3.44      6.65 o 
   2 -12   1       59.89       80.03      9.17 o 
 -11 -11   1       38.12       20.99      7.15 o 
 -10 -11   1        1.06        0.00      5.91 o 
  -9 -11   1        3.30        1.47      6.28 o 
  -8 -11   1       99.56       92.04     10.86 o 
  -7 -11   1       34.77       26.95      7.56 o 
  -6 -11   1      133.96      138.24     12.97 o 
  -5 -11   1        2.29        0.00      6.05 o 
  -4 -11   1      348.71      346.36     12.84 o 
  -3 -11   1       88.91       88.32      6.40 o 
  -2 -11   1        5.45        4.82      3.73 o 
  -1 -11   1        4.48        1.05      5.59 o 
   0 -11   1       72.35       75.31      7.93 o 
   2 -11   1        0.01        0.00      4.77 o 
   3 -11   1       95.55       96.21      8.94 o 
   4 -11   1       17.74       10.04      6.05 o 
   5 -11   1       17.88        8.94      5.87 o 
 -12 -10   1       59.61       50.56      8.48 o 
 -11 -10   1        1.68        0.00      6.28 o 
 -10 -10   1       42.24       27.59      7.33 o 
  -9 -10   1       10.76       12.10      6.42 o 
  -8 -10   1      422.80      428.53     22.92 o 
  -7 -10   1      212.14      204.16     14.07 o 
  -6 -10   1        0.19        0.00      5.55 o 
  -5 -10   1      246.03      253.63     10.15 o 
  -4 -10   1       36.09       50.94      4.74 o 
  -3 -10   1      409.30      412.32     14.26 o 
  -2 -10   1       26.26       20.76      5.64 o 
  -1 -10   1      127.20      129.38      7.10 o 
   0 -10   1       25.24       16.04      4.86 o 
   1 -10   1      189.97      172.57     11.18 o 
   2 -10   1      347.84      345.56     17.69 o 
   3 -10   1        0.19        5.32      5.64 o 
   4 -10   1       64.25       63.99      7.29 o 
   5 -10   1       23.69       26.13      6.05 o 
   6 -10   1        0.12        3.53      5.32 o 
   7 -10   1       16.72       23.33      6.33 o 
 -13  -9   1       52.07       63.12      8.98 o 
 -12  -9   1       19.34       23.28      6.74 o 
 -11  -9   1       28.01       40.34      7.33 o 
 -10  -9   1       39.30       40.52      7.98 o 
  -9  -9   1      102.67       83.61      9.49 o 
  -8  -9   1       12.26       14.62      6.65 o 
  -7  -9   1      589.80      638.04     30.71 o 
  -6  -9   1      462.82      480.23     24.34 o 
  -5  -9   1      121.52      118.35      9.79 o 
  -4  -9   1      419.53      446.16     15.00 o 
  -3  -9   1        0.11        0.00      3.46 o 
  -2  -9   1      763.08      651.13     90.21 o 
  -1  -9   1      957.92     1082.98     47.58 o 
   0  -9   1       18.80       12.65      3.64 o 
   1  -9   1      192.40      174.00     10.77 o 
   2  -9   1      110.07      107.44      8.85 o 
   3  -9   1       17.00       19.43      5.36 o 
   4  -9   1      106.57      117.52      9.40 o 
   5  -9   1       58.97       61.15      7.20 o 
   6  -9   1        6.61        8.34      5.36 o 
   7  -9   1       40.39       45.42      6.92 o 
   8  -9   1        7.99       10.22      5.96 o 
 -14  -8   1        3.91        0.00      6.33 o 
 -13  -8   1       58.60       70.13      8.80 o 
 -12  -8   1       17.93       10.73      5.91 o 
 -11  -8   1       84.41       84.25      9.21 o 
 -10  -8   1        4.46        3.90      5.41 o 
  -9  -8   1       28.03       23.61      6.42 o 
  -8  -8   1      700.50      682.51     32.22 o 
  -7  -8   1        3.79        0.00      5.27 o 
  -6  -8   1       43.76       36.99      7.15 o 
  -5  -8   1       13.46       15.62      3.09 o 
  -4  -8   1        7.66        0.00      3.07 o 
  -3  -8   1      323.21      336.74      9.66 o 
  -2  -8   1     1159.07     1152.45     29.08 o 
  -1  -8   1       53.73       41.48      3.07 o 
   0  -8   1      947.45      928.00     23.84 o 
   1  -8   1      719.18      721.11     18.88 o 
   2  -8   1      124.42      131.70      7.46 o 
   3  -8   1       32.42       36.85      4.61 o 
   4  -8   1        0.51        1.61      3.98 o 
   5  -8   1      148.03      168.34      8.99 o 
   6  -8   1      112.96      120.43      8.15 o 
   7  -8   1       23.44       24.44      4.91 o 
   8  -8   1       67.24       74.48      6.52 o 
   9  -8   1        6.73        0.00      4.60 o 
 -14  -7   1       74.71      390.21     42.72 o 
 -13  -7   1       10.02       49.64     22.23 o 
 -12  -7   1        2.69        0.00      5.45 o 
 -11  -7   1       56.75      106.29     17.78 o 
 -10  -7   1       27.12       26.79      5.75 o 
  -9  -7   1        2.83        3.13      5.87 o 
  -8  -7   1       33.07       28.76      4.69 o 
  -7  -7   1      135.45      139.37      7.52 o 
  -6  -7   1      187.32      223.88      7.06 o 
  -5  -7   1      354.15      388.14     10.73 o 
  -4  -7   1        7.85        2.54      1.90 o 
  -3  -7   1     1388.13     1497.63     37.23 o 
  -2  -7   1       11.36        3.39      2.16 o 
  -1  -7   1     3069.99     2809.36     69.08 o 
   0  -7   1      562.80      561.56     14.83 o 
   1  -7   1     1421.74     1333.56     33.42 o 
   2  -7   1      258.54      266.66      8.26 o 
   3  -7   1        1.68        0.00      3.60 o 
   4  -7   1      205.53      224.38      9.99 o 
   5  -7   1       76.40       79.16      6.03 o 
   6  -7   1      361.93      392.10     14.80 o 
   7  -7   1       69.01       63.82      6.00 o 
   8  -7   1       48.41       39.32      5.16 o 
   9  -7   1       25.50       25.70      5.35 o 
  10  -7   1        7.22        6.39      4.74 o 
 -14  -6   1       16.82       20.39      6.42 o 
 -13  -6   1        0.07        0.00     21.70 o 
 -12  -6   1       50.70      148.60     23.74 o 
 -10  -6   1      120.56      120.41     10.59 o 
  -9  -6   1      688.32      762.77     26.97 o 
  -8  -6   1        5.49        0.00      8.98 o 
  -7  -6   1      909.62      744.83     41.85 o 
  -6  -6   1      867.82      984.91     24.95 o 
  -5  -6   1      539.21      539.75     14.13 o 
  -4  -6   1     2798.60     2574.54     63.08 o 
  -3  -6   1        3.26        0.00      1.40 o 
  -2  -6   1      497.37      442.13     14.90 o 
  -1  -6   1       10.26        1.85      1.67 o 
   0  -6   1     4438.79     4653.23    113.44 o 
   1  -6   1      187.69      169.35      5.58 o 
   2  -6   1      558.79      581.15     15.20 o 
   3  -6   1      749.16      759.15     24.72 o 
   4  -6   1       97.72       91.24      5.94 o 
   5  -6   1       93.41       90.52      6.29 o 
   6  -6   1       20.36       13.50      4.07 o 
   7  -6   1       78.22       71.64      6.41 o 
   8  -6   1       79.84       79.56      6.97 o 
   9  -6   1        0.00        0.00      4.08 o 
  10  -6   1        3.07        2.52      4.57 o 
  11  -6   1       37.99       30.88      5.70 o 
 -14  -5   1        1.34        0.00     12.15 o 
 -13  -5   1       18.28        6.59     16.23 o 
 -12  -5   1        2.25        0.00      4.86 o 
 -11  -5   1      821.08      763.13     34.79 o 
 -10  -5   1      219.02      199.89     12.93 o 
  -9  -5   1      479.12      561.06     33.53 o 
  -8  -5   1     1168.38     1148.30     50.01 o 
  -7  -5   1      232.62      243.94     10.44 o 
  -6  -5   1      184.60      153.07      5.29 o 
  -5  -5   1     1117.12     1031.53     25.89 o 
  -4  -5   1      404.50      384.35     10.22 o 
  -3  -5   1      459.98      359.20      9.55 o 
  -2  -5   1       27.81       50.56      2.45 o 
  -1  -5   1       29.07       35.12      2.56 o 
   0  -5   1     4043.87     4305.74    104.98 o 
   1  -5   1       90.47      112.71      4.17 o 
   2  -5   1      831.54      937.80     23.56 o 
   3  -5   1       90.25      116.20      4.30 o 
   4  -5   1     1000.99     1076.88     34.16 o 
   5  -5   1       18.69       25.97      4.13 o 
   6  -5   1       51.04       62.12      5.43 o 
   7  -5   1       14.08       17.09      4.29 o 
   8  -5   1      104.54       94.64      8.20 o 
   9  -5   1      136.24      137.29      7.89 o 
  10  -5   1      170.58      172.35      9.18 o 
  11  -5   1       17.33        9.06      4.58 o 
 -14  -4   1       47.64       58.07     13.66 o 
 -13  -4   1       12.03        8.11      9.81 o 
 -12  -4   1      541.77      539.18     25.44 o 
 -11  -4   1       11.56        0.00      9.95 o 
 -10  -4   1     2220.73     1912.15    231.70 o 
  -9  -4   1      221.57      234.48     40.29 o 
  -8  -4   1      268.51      293.97     37.45 o 
  -7  -4   1      274.06      202.42      7.43 o 
  -6  -4   1      955.82     1156.09     33.76 o 
  -5  -4   1     2317.35     2326.31     57.19 o 
  -4  -4   1      240.07      249.13      6.89 o 
  -3  -4   1     1576.84     1573.52     38.65 o 
  -2  -4   1     1338.16     1339.04     33.07 o 
  -1  -4   1      277.06      232.27     19.69 o 
   0  -4   1      713.36      758.24     27.15 o 
   1  -4   1        2.21        8.44      2.25 o 
   2  -4   1       49.83       54.01      2.74 o 
   3  -4   1       49.15       45.00      2.26 o 
   4  -4   1       10.03        0.00      2.72 o 
   5  -4   1       82.19       79.55     17.90 o 
   6  -4   1      457.60      468.89     34.03 o 
   7  -4   1       35.55       29.66      4.38 o 
   8  -4   1        4.62        3.24      3.75 o 
   9  -4   1       10.07       13.68      4.35 o 
  10  -4   1      143.84      142.22      8.45 o 
  11  -4   1      266.10      259.29     11.50 o 
  12  -4   1        3.96       11.96      9.40 o 
 -14  -3   1       47.28       50.51     11.83 o 
 -13  -3   1      131.58      152.04     17.65 o 
 -12  -3   1      370.31      331.67     25.30 o 
 -11  -3   1     1460.72     1402.96     85.26 o 
 -10  -3   1       74.30       83.93     18.31 o 
  -9  -3   1     1232.85     1072.17    132.15 o 
  -8  -3   1      278.59      333.77     20.12 o 
  -7  -3   1      380.75      436.59     11.79 o 
  -6  -3   1     1240.37     1368.56     34.09 o 
  -5  -3   1       66.04       53.09      3.45 o 
  -4  -3   1      664.76      689.09     20.29 o 
  -3  -3   1      422.89      473.45     14.22 o 
  -2  -3   1     3392.66     3746.77     90.73 o 
  -1  -3   1       95.35      173.81      8.53 o 
   0  -3   1     9540.63     9247.52    225.24 o 
   1  -3   1     3288.00     3250.98     92.99 o 
   2  -3   1     5717.95     5266.13    245.34 o 
   3  -3   1       36.62       44.33      3.36 o 
   4  -3   1      207.08      222.43      8.67 o 
   5  -3   1       94.94       59.55      4.38 o 
   6  -3   1      478.47      539.07     18.31 o 
   7  -3   1      623.19      648.49     21.81 o 
   8  -3   1       96.79       86.85      6.08 o 
   9  -3   1      679.05      578.08     20.14 o 
  10  -3   1      218.83      215.69      9.80 o 
  11  -3   1       22.75       16.90      4.44 o 
  12  -3   1       75.60       76.09     12.70 o 
  13  -3   1        1.11        2.80     10.50 o 
 -14  -2   1      218.23      266.59     22.09 o 
 -13  -2   1       12.18       23.28     11.00 o 
 -12  -2   1       19.55       35.98     11.28 o 
 -11  -2   1       29.10       31.90     11.18 o 
 -10  -2   1        3.37        4.83      6.90 o 
  -9  -2   1        4.24        9.90      3.94 o 
  -8  -2   1      238.85      242.45      7.52 o 
  -7  -2   1       62.45       79.90      3.88 o 
  -6  -2   1      496.13      460.97     13.72 o 
  -5  -2   1       24.54       47.09      3.60 o 
  -4  -2   1      339.40      387.04     17.37 o 
  -3  -2   1     1593.53     1519.94     63.58 o 
  -2  -2   1     7844.41     3961.28    184.77 o 
  -1  -2   1     1580.68     1654.32     40.49 o 
   0  -2   1      106.22       56.76      2.68 o 
   1  -2   1    63268.30    42959.11   3181.10 o 
   2  -2   1    24114.01    23695.23    910.77 o 
   3  -2   1    12878.18    11479.59   1217.12 o 
   4  -2   1     1148.24     1060.94     32.99 o 
   5  -2   1     1275.78     1269.35     39.30 o 
   6  -2   1     2375.52     2268.51     97.43 o 
   7  -2   1      430.76      437.11     15.48 o 
   8  -2   1      444.63      458.82     16.36 o 
   9  -2   1      287.85      324.33     13.06 o 
  10  -2   1      528.04      462.65     16.76 o 
  11  -2   1      332.27      326.08     13.18 o 
  12  -2   1        0.45        0.00      8.43 o 
  13  -2   1        0.37        0.00     10.04 o 
 -14  -1   1       18.94       17.37      9.90 o 
 -13  -1   1      242.87      251.18     20.49 o 
 -12  -1   1      198.77      254.71     21.59 o 
 -11  -1   1      712.09      738.15     41.71 o 
 -10  -1   1        7.69       17.42      9.63 o 
  -9  -1   1      776.05      777.30     26.44 o 
  -8  -1   1      141.84      122.14      5.80 o 
  -7  -1   1      349.47      336.89      9.53 o 
  -6  -1   1      982.52     1039.12     26.15 o 
  -5  -1   1      667.59      634.73     20.85 o 
  -4  -1   1      427.66      553.36     16.34 o 
  -3  -1   1      301.41      383.24     17.05 o 
  -2  -1   1     4608.22     4050.61    125.07 o 
  -1  -1   1     6308.67     7745.87    335.07 o 
   0  -1   1     8047.54     4683.99    186.42 o 
   1  -1   1    11523.67    10984.89    925.94 o 
   2  -1   1    20874.73    17458.54    816.94 o 
   3  -1   1     2251.20     2382.32     72.50 o 
   4  -1   1     5124.47     5076.41    152.78 o 
   5  -1   1     1490.59     1640.87     40.53 o 
   6  -1   1      890.76      862.20     21.79 o 
   7  -1   1       21.59       13.71      7.27 o 
   8  -1   1       47.14       66.69      6.55 o 
   9  -1   1        3.81       12.45      3.80 o 
  10  -1   1      104.75       82.64      6.19 o 
  11  -1   1       47.37       58.17     10.63 o 
  12  -1   1        3.23        8.34      9.76 o 
  13  -1   1        2.33        0.00      8.75 o 
  14  -1   1       18.20       23.06     11.23 o 
 -14   0   1      117.98      150.16     16.13 o 
 -13   0   1      141.12      150.94     17.33 o 
 -12   0   1        0.85       13.11     10.04 o 
 -11   0   1      228.37      268.42     21.13 o 
 -10   0   1      268.61      284.32     21.18 o 
  -9   0   1      936.89      969.71     31.35 o 
  -8   0   1      108.01      111.11     10.83 o 
  -7   0   1     2878.06     2862.88     70.18 o 
  -6   0   1       74.33       74.92      5.73 o 
  -5   0   1      234.81      203.16     10.36 o 
  -4   0   1     3631.68     3816.93     92.97 o 
  -3   0   1      813.16      740.92     21.52 o 
  -2   0   1        5.49        7.18      1.40 o 
  -1   0   1     8681.43     7260.19    340.89 o 
   1   0   1     7822.05     7048.93    564.43 o 
   2   0   1      191.69      210.61     12.74 o 
   3   0   1     1512.07     1510.02    102.46 o 
   4   0   1     1343.94     1721.95     58.49 o 
   5   0   1      121.61      116.13      6.74 o 
   6   0   1        2.40        4.54      2.77 o 
   7   0   1      159.56      163.76      5.53 o 
   8   0   1       10.72        9.48      2.19 o 
   9   0   1        3.50       28.83      8.85 o 
  10   0   1       11.99       36.85     10.54 o 
  11   0   1      227.79      231.93     18.66 o 
  12   0   1       90.83       99.42     12.42 o 
  13   0   1        0.94        3.25      9.99 o 
  14   0   1       28.86       29.52     11.32 o 
 -14   1   1        0.21        6.65      9.12 o 
 -13   1   1      127.54      141.18     16.73 o 
 -12   1   1      243.62      218.87     18.24 o 
 -11   1   1        9.07       13.93      8.71 o 
 -10   1   1      389.24      399.10     25.30 o 
  -9   1   1        0.17        0.00      3.03 o 
  -8   1   1     1851.78     1785.91     55.41 o 
  -7   1   1      192.60      167.45      5.54 o 
  -6   1   1        5.96       14.20      2.76 o 
  -5   1   1     1321.27     1540.10     46.08 o 
  -4   1   1       21.81       31.99      2.34 o 
  -3   1   1      425.23      476.86     14.06 o 
  -2   1   1     2440.48     2701.57     66.03 o 
  -1   1   1     2439.04     2487.03     60.58 o 
   1   1   1     2359.37     2391.66     69.15 o 
   2   1   1     8460.15     6998.35    541.03 o 
   3   1   1    21011.63    18957.20    460.88 o 
   4   1   1     5635.25     6365.56    154.83 o 
   5   1   1      437.53      485.38     31.81 o 
   6   1   1     3377.88     3289.65     80.62 o 
   7   1   1      683.22      797.84     20.57 o 
   8   1   1     1568.54     1641.85     41.06 o 
   9   1   1       25.09       25.61      2.88 o 
  10   1   1       67.08       59.83      5.22 o 
  11   1   1      197.22      221.62     18.79 o 
  12   1   1      193.12      197.05     17.92 o 
  13   1   1      244.36      279.92     22.55 o 
  14   1   1       39.69       56.61     12.61 o 
 -13   2   1       23.10       23.28     10.22 o 
 -12   2   1       11.44       19.76      8.98 o 
 -11   2   1      356.10      357.85     23.65 o 
 -10   2   1      393.79      415.08     15.42 o 
  -9   2   1      106.97      118.83      6.96 o 
  -8   2   1       58.49       42.83      8.43 o 
  -7   2   1        4.98        5.18      3.25 o 
  -6   2   1        2.91        3.27      2.49 o 
  -5   2   1      292.44      237.88      6.87 o 
  -4   2   1       70.38       80.32      3.28 o 
  -3   2   1     3035.01     2983.37     73.07 o 
  -2   2   1     8362.44     8466.58    206.81 o 
  -1   2   1      130.78      189.40     10.02 o 
   0   2   1       77.16       39.05      2.43 o 
   1   2   1      831.76      908.39     26.24 o 
   2   2   1     6276.85     5651.63    170.68 o 
   3   2   1     2053.74     2068.30     89.33 o 
   4   2   1     2008.06     1653.22     45.09 o 
   5   2   1      245.88      294.98     19.21 o 
   6   2   1     2095.03     2096.71     51.68 o 
   7   2   1      614.31      499.87     13.53 o 
   8   2   1     2167.38     2191.92     54.38 o 
   9   2   1      932.07      935.99     24.34 o 
  10   2   1        6.03       10.50      3.63 o 
  11   2   1        2.53       19.89     10.36 o 
  12   2   1       33.57       48.08     11.00 o 
  13   2   1       66.16       98.87     14.48 o 
  14   2   1       45.43       64.45     12.19 o 
 -13   3   1       17.40       25.26      9.72 o 
 -12   3   1      301.07      300.46     21.59 o 
 -11   3   1        0.69        0.00      8.34 o 
 -10   3   1      153.13      155.74      8.15 o 
  -9   3   1       48.80       73.23      6.11 o 
  -8   3   1       81.54      103.36      6.56 o 
  -7   3   1      193.26      190.83     18.98 o 
  -6   3   1      157.52      122.83      6.66 o 
  -5   3   1      611.57      614.99     40.43 o 
  -4   3   1     3717.50     3478.37     84.86 o 
  -3   3   1     3798.52     3572.63    191.77 o 
  -2   3   1     3096.33     3156.22    101.43 o 
  -1   3   1      622.61      736.47     21.74 o 
   0   3   1      446.84      303.30     13.25 o 
   2   3   1     4698.69     4394.65    164.03 o 
   3   3   1      215.05      259.14      8.39 o 
   4   3   1      593.74      521.63     15.67 o 
   5   3   1        7.12        5.77      4.98 o 
   6   3   1      600.78      693.99     20.70 o 
   7   3   1      976.05      840.44     38.39 o 
   8   3   1      312.27      318.75      9.59 o 
   9   3   1      832.60      820.75     21.63 o 
  10   3   1        0.98        3.47      3.81 o 
  11   3   1        0.55       30.11     11.37 o 
  12   3   1        4.74       18.20     10.68 o 
  13   3   1        7.33       40.57     12.19 o 
  14   3   1       29.78       57.48     12.74 o 
 -12   4   1       40.90       41.89     10.13 o 
 -11   4   1      262.83      221.85     18.01 o 
 -10   4   1       20.09       22.53      4.06 o 
  -9   4   1      448.29      414.53     15.43 o 
  -8   4   1      353.46      310.31     12.56 o 
  -7   4   1       56.99       50.77      4.73 o 
  -6   4   1     1353.23     1255.06     39.58 o 
  -5   4   1       92.33       87.38      5.71 o 
  -4   4   1      966.26      813.60     20.69 o 
  -3   4   1     1691.87     1865.79     45.90 o 
  -2   4   1      212.87      289.56      8.05 o 
  -1   4   1      106.41      110.56      4.60 o 
   0   4   1     1225.38     1582.20     71.71 o 
   1   4   1      207.63      209.43      7.15 o 
   2   4   1      833.26      979.98     24.38 o 
   3   4   1      185.08      155.97      5.83 o 
   4   4   1      135.53      156.20      6.96 o 
   5   4   1      524.05      444.27     29.90 o 
   6   4   1      384.21      392.68     28.31 o 
   7   4   1       82.86      123.04      5.45 o 
   8   4   1      103.41       73.18      4.45 o 
   9   4   1      233.70      270.34     14.67 o 
  10   4   1      422.26      414.50     20.40 o 
  11   4   1      254.28      250.86     12.17 o 
  12   4   1       57.36       64.77     13.80 o 
  13   4   1       66.26      101.39     14.44 o 
  14   4   1       15.33       40.47     12.33 o 
 -12   5   1        0.35        0.00      9.40 o 
 -11   5   1       59.31       51.55      5.56 o 
 -10   5   1      119.35      111.00      7.55 o 
  -9   5   1      332.07      363.66     14.05 o 
  -8   5   1      203.11      199.84      9.66 o 
  -7   5   1      586.06      533.11     18.60 o 
  -6   5   1        1.89       11.24      5.78 o 
  -5   5   1      159.70      164.62      7.98 o 
  -4   5   1      223.87      256.30      7.61 o 
  -3   5   1      896.90      915.95     23.15 o 
  -2   5   1     1913.67     2061.19     50.53 o 
  -1   5   1      351.59      326.79      8.96 o 
   0   5   1      626.11      694.18     22.30 o 
   1   5   1     1315.27     1404.11     40.85 o 
   2   5   1      146.59      167.97      4.97 o 
   3   5   1     2449.00     2492.66     61.01 o 
   4   5   1       65.78       79.87      3.41 o 
   5   5   1      947.84     1005.64     25.43 o 
   6   5   1      416.82      329.87      9.60 o 
   7   5   1       21.97       15.25      4.46 o 
   8   5   1      100.01      106.31      5.47 o 
   9   5   1       58.14        0.00      7.98 o 
  10   5   1      579.86      564.34     26.77 o 
  11   5   1      536.90      570.43     28.12 o 
  12   5   1        0.06        0.00      4.63 o 
  13   5   1      145.15      136.09     18.75 o 
  14   5   1       85.01       93.78     16.59 o 
 -11   6   1        5.20        0.00      4.45 o 
 -10   6   1        0.90        0.00      4.30 o 
  -9   6   1      141.19      116.63      7.99 o 
  -8   6   1      494.66      551.69     19.41 o 
  -7   6   1        0.39        2.82      3.88 o 
  -6   6   1      280.61      317.35     12.62 o 
  -5   6   1       67.56       58.95      5.21 o 
  -4   6   1      300.41      360.76     13.29 o 
  -3   6   1       47.57       73.53      4.01 o 
  -2   6   1       61.27       63.85      3.64 o 
  -1   6   1     2339.68     2521.50     62.02 o 
   0   6   1     1306.54     1540.51     48.42 o 
   1   6   1      289.79      292.49      9.80 o 
   2   6   1     1944.78     1863.25     45.84 o 
   3   6   1     1496.95     1396.46     34.62 o 
   4   6   1     2682.50     2747.39     67.24 o 
   5   6   1     3881.07     3809.16     93.13 o 
   6   6   1       10.01        2.39      2.15 o 
   7   6   1      973.29      859.44     22.29 o 
   8   6   1       17.65       34.42     12.65 o 
   9   6   1        3.60        5.30      5.14 o 
  11   6   1      599.51      706.71     32.86 o 
  13   6   1        6.56        4.85      5.02 o 
  14   6   1       11.82        0.00     15.95 o 
 -10   7   1       23.86       25.26      5.03 o 
  -9   7   1       30.54       28.20      6.17 o 
  -8   7   1        0.48        0.00      4.55 o 
  -7   7   1      620.20      617.53     21.28 o 
  -6   7   1       53.98       44.31      5.16 o 
  -5   7   1        2.39        0.38      3.89 o 
  -4   7   1        1.98        3.66      3.96 o 
  -3   7   1        0.19        0.24      3.43 o 
  -2   7   1      323.70      325.58      9.50 o 
  -1   7   1      496.03      491.45     14.04 o 
   0   7   1      846.68      801.04     20.61 o 
   1   7   1     2686.05     2655.42     80.82 o 
   2   7   1      186.88      235.89      6.98 o 
   3   7   1       88.70       89.77      3.63 o 
   4   7   1      281.61      284.55      8.21 o 
   5   7   1      996.63     1024.07     25.87 o 
   6   7   1      916.83      950.66     24.33 o 
   7   7   1      434.51      411.49     11.74 o 
   8   7   1      700.46      720.54     25.20 o 
   9   7   1       28.44       39.69     13.11 o 
  11   7   1        0.41        0.00      5.30 o 
  12   7   1       11.65       51.89     21.59 o 
  13   7   1      100.68       99.88     25.69 o 
  14   7   1        7.24       11.52     12.10 o 
  -9   8   1        0.08        0.00      4.73 o 
  -8   8   1      133.39      133.18      8.06 o 
  -7   8   1      181.88      188.61      9.88 o 
  -6   8   1       94.14       80.68      6.42 o 
  -5   8   1      287.96      279.56     11.59 o 
  -4   8   1       65.63       88.46      6.38 o 
  -3   8   1       68.29       76.79      6.21 o 
  -2   8   1        0.95        0.00      2.65 o 
  -1   8   1      143.49      112.44      8.57 o 
   0   8   1      752.91      745.47     46.48 o 
   1   8   1       33.60       22.07      7.24 o 
   2   8   1      433.70      359.29     12.59 o 
   3   8   1        0.17        0.00      2.92 o 
   4   8   1       19.47       22.55      3.40 o 
   5   8   1      378.53      449.92     14.93 o 
   6   8   1      132.27      132.06      9.90 o 
   7   8   1      344.79      340.99     12.19 o 
   8   8   1        1.08        0.00      5.96 o 
   9   8   1      537.28      561.68     27.50 o 
  10   8   1      100.18       84.48      9.30 o 
  11   8   1       59.30       45.29      7.15 o 
  12   8   1       41.82       32.27      6.65 o 
  13   8   1       15.30       15.31      6.78 o 
  14   8   1       17.53       20.31      6.97 o 
  -8   9   1        3.55        0.00      5.59 o 
  -7   9   1       82.01       94.84      8.80 o 
  -6   9   1      324.56      349.60     17.69 o 
  -5   9   1       10.52       13.02      5.09 o 
  -4   9   1      526.98      522.54     23.88 o 
  -3   9   1      276.66      274.15     14.44 o 
  -1   9   1       48.92       43.39      4.55 o 
   0   9   1        1.19        0.00      3.41 o 
   1   9   1       63.39       77.16      5.63 o 
   2   9   1       55.08       59.25      6.83 o 
   3   9   1       19.84        9.81      4.35 o 
   4   9   1      196.83      169.70      8.05 o 
   5   9   1       35.02       46.04      6.99 o 
   6   9   1      331.27      362.77     13.54 o 
   7   9   1        0.11        0.00      6.19 o 
   8   9   1       13.13       11.46      6.37 o 
   9   9   1       41.33       34.42      7.15 o 
  10   9   1       59.21       55.32      7.88 o 
  11   9   1       81.50       74.81      8.71 o 
  12   9   1       42.26       52.12      8.48 o 
  13   9   1        2.99        0.00      6.05 o 
  -7  10   1        0.43        0.00      5.82 o 
  -6  10   1       11.20       16.78      5.59 o 
  -5  10   1      307.17      334.51     17.69 o 
  -2  10   1       49.10       54.73      7.01 o 
  -1  10   1        1.35       16.04      5.91 o 
   0  10   1      100.45       99.47      6.72 o 
   1  10   1      202.80      193.16      9.17 o 
   2  10   1      304.14      334.94     12.69 o 
   3  10   1      209.45      220.43     13.50 o 
   4  10   1       33.27       31.12      4.52 o 
   5  10   1      370.35      371.90     13.43 o 
   6  10   1       50.81       66.24      5.76 o 
   7  10   1       38.52       14.99      6.88 o 
   8  10   1      328.40      334.24     19.39 o 
   9  10   1      109.36      102.95     10.82 o 
  10  10   1      317.93      300.14     18.61 o 
  11  10   1        6.03        0.00      6.60 o 
  12  10   1       43.45       35.48      8.16 o 
  13  10   1       79.22       92.41     10.63 o 
  -5  11   1        4.18        2.70      6.33 o 
  -4  11   1       15.05       17.97      6.55 o 
  -3  11   1        6.75        6.23      6.51 o 
  -2  11   1       19.98        8.94      5.91 o 
  -1  11   1      159.50      187.70     12.15 o 
   0  11   1       17.83       22.96      5.82 o 
   1  11   1       73.08       69.58      5.62 o 
   2  11   1      321.09      339.05     17.19 o 
   3  11   1        8.24        8.69      4.26 o 
   4  11   1      636.70      651.57     23.95 o 
   5  11   1       29.96       38.07      4.51 o 
   6  11   1      173.10      177.20     14.16 o 
   7  11   1      424.72      433.43     24.02 o 
   8  11   1      289.22      321.73     20.17 o 
   9  11   1      349.29      355.10     21.36 o 
  10  11   1        8.89        9.72      6.92 o 
  11  11   1       87.40      102.77     11.37 o 
  12  11   1       19.42       21.73      7.98 o 
  -4  12   1        1.86        0.00      6.78 o 
  -3  12   1       17.72       29.84      7.10 o 
  -2  12   1       29.57       34.38      7.06 o 
  -1  12   1        1.22        0.50      5.64 o 
   0  12   1      203.25      228.95     14.35 o 
   1  12   1        0.41        0.00      5.04 o 
   2  12   1        3.34        0.00      3.99 o 
   3  12   1      242.29      268.95     11.63 o 
   4  12   1       10.30        3.95      4.15 o 
   5  12   1       22.63       17.93      4.46 o 
   6  12   1       12.81        6.28      8.34 o 
   7  12   1       47.38       45.56      9.99 o 
   8  12   1       31.11       12.61      8.30 o 
   9  12   1       82.76       91.86     11.05 o 
  10  12   1       79.43       56.06      9.53 o 
  11  12   1       66.99       61.93      9.67 o 
  -2  13   1       37.19       49.78      8.25 o 
  -1  13   1      109.46      120.55     11.73 o 
   0  13   1        0.76        0.00      5.55 o 
   1  13   1       49.57       55.14      7.24 o 
   2  13   1       13.64       13.43      6.14 o 
   3  13   1       49.76       38.92      5.46 o 
   4  13   1      126.41      137.77      8.68 o 
   5  13   1       35.39       14.26      8.71 o 
   6  13   1        6.15        0.00      8.48 o 
   7  13   1       42.10       40.02      9.72 o 
   8  13   1        9.71        0.00      8.34 o 
   9  13   1        8.28       13.80      8.34 o 
   1  14   1       15.45        8.02      6.83 o 
   2  14   1        2.42        0.00      6.05 o 
   3  14   1        0.56        0.00      5.59 o 
   4  14   1        0.44        0.00      4.64 o 
   5  14   1        5.37        0.00      9.53 o 
   6  14   1       54.29       44.64     11.09 o 
   7  14   1       11.66        8.48      9.08 o 
  -7 -13   2        0.05        0.00      6.97 o 
  -6 -13   2       93.33      106.75     11.83 o 
  -5 -13   2       34.36       41.53      9.49 o 
  -4 -13   2       12.82       28.01      8.20 o 
  -3 -13   2       57.36       60.18      7.33 o 
  -2 -13   2        0.61        0.00      6.37 o 
  -1 -13   2      119.37      148.74     12.47 o 
   0 -13   2       11.03       23.79      7.88 o 
 -10 -12   2       89.89       80.58     10.22 o 
  -9 -12   2      224.22      220.38     16.09 o 
  -8 -12   2       73.10       76.41     10.82 o 
  -7 -12   2       18.27       14.94      8.16 o 
  -6 -12   2       41.23       35.61      8.16 o 
  -5 -12   2       19.30       10.27      6.83 o 
  -4 -12   2      153.63      171.52     13.25 o 
  -3 -12   2        2.37        0.00      3.66 o 
  -2 -12   2       55.94       76.36      7.84 o 
  -1 -12   2        3.60        9.21      5.82 o 
   0 -12   2       58.32       78.84      8.66 o 
   2 -12   2        6.23        0.18      5.45 o 
   3 -12   2       17.01       22.46      6.33 o 
 -11 -11   2      103.49      101.25     11.09 o 
 -10 -11   2       81.41       85.90     10.50 o 
  -9 -11   2        5.88        0.00      6.05 o 
  -8 -11   2       94.27       82.78     10.18 o 
  -7 -11   2       72.83       96.72     10.68 o 
  -6 -11   2      106.76      117.71     12.10 o 
  -5 -11   2      203.07      207.78     14.35 o 
  -4 -11   2       18.57        8.88      4.04 o 
  -3 -11   2       87.37      117.38      7.07 o 
  -2 -11   2       41.83       40.32      4.81 o 
  -1 -11   2      111.33      128.39     10.95 o 
   0 -11   2       45.91       48.68      6.42 o 
   1 -11   2       39.58       51.89      7.06 o 
   2 -11   2       83.42       76.50      8.25 o 
   3 -11   2        2.61        5.27      5.91 o 
   4 -11   2       19.25       24.48      6.78 o 
   5 -11   2       14.82       20.17      6.42 o 
 -12 -10   2       31.65       31.26      8.20 o 
 -11 -10   2       30.97       32.54      7.84 o 
 -10 -10   2       39.22       37.17      8.16 o 
  -9 -10   2       20.01        3.07      6.10 o 
  -8 -10   2       51.91       58.44      8.34 o 
  -7 -10   2       92.31       90.66      9.35 o 
  -6 -10   2       16.65       21.45      6.42 o 
  -5 -10   2      117.67      113.67     11.09 o 
  -4 -10   2      145.16      130.73      7.03 o 
  -3 -10   2        9.76       13.05      6.51 o 
  -2 -10   2        1.29        2.15      3.25 o 
  -1 -10   2      147.52      141.06      6.93 o 
   0 -10   2       14.06       14.67      5.27 o 
   1 -10   2       92.27       93.74      8.34 o 
   2 -10   2       19.94       21.22      6.19 o 
   3 -10   2      209.41      172.12     11.55 o 
   4 -10   2       80.90       77.10      8.07 o 
   5 -10   2        0.05        0.00      5.73 o 
   6 -10   2       22.11       24.25      6.97 o 
 -13  -9   2       88.81      101.89     10.63 o 
 -12  -9   2       31.49       20.12      6.78 o 
 -11  -9   2       19.85       22.32      7.10 o 
 -10  -9   2      102.12       80.76      9.03 o 
  -9  -9   2       15.09       12.33      6.78 o 
  -8  -9   2       18.31       19.94      6.37 o 
  -7  -9   2        0.14        0.00      5.59 o 
  -6  -9   2       51.41       35.94      7.52 o 
  -5  -9   2       48.27       45.79      7.06 o 
  -4  -9   2      162.55      138.15      7.43 o 
  -3  -9   2       51.21       42.67      4.36 o 
  -1  -9   2      133.20      141.06      6.83 o 
   0  -9   2      192.10      194.50     19.27 o 
   1  -9   2       44.22       44.42      5.91 o 
   2  -9   2     1213.91     1267.56     53.03 o 
   3  -9   2       93.45       86.22      8.48 o 
   4  -9   2      148.88      127.24      9.95 o 
   5  -9   2      235.93      259.53     15.17 o 
   6  -9   2        0.47        0.00      4.86 o 
   7  -9   2       30.90       35.98      7.29 o 
 -13  -8   2        0.74        0.00      5.32 o 
 -12  -8   2        1.12        0.00      5.45 o 
 -11  -8   2        0.63        1.38      5.36 o 
 -10  -8   2      293.92      310.68     18.11 o 
  -9  -8   2       18.50       17.67      4.41 o 
  -8  -8   2       17.66       21.86      3.93 o 
  -7  -8   2      107.44      107.28      6.50 o 
  -6  -8   2      387.18      364.18     13.70 o 
  -5  -8   2       79.38      107.21      4.81 o 
  -4  -8   2      312.80      316.07      9.29 o 
  -3  -8   2      738.66      706.88     18.45 o 
  -2  -8   2      643.71      511.92     36.51 o 
  -1  -8   2     1807.01     1777.55     44.23 o 
   0  -8   2       55.69       81.98      5.33 o 
   1  -8   2     1781.55     1723.84     42.95 o 
   2  -8   2      405.31      432.08     15.29 o 
   3  -8   2       82.29      105.77     13.43 o 
   4  -8   2      200.67      199.44      9.61 o 
   5  -8   2       48.86       49.86      5.21 o 
   6  -8   2       17.70       15.49      4.91 o 
   7  -8   2       14.35        2.49      4.82 o 
   8  -8   2        5.57       13.20      9.49 o 
   9  -8   2       23.53       19.32      5.33 o 
 -14  -7   2       16.28       63.53     25.16 o 
 -13  -7   2       15.23       20.53     11.64 o 
 -12  -7   2        2.03       22.00     15.17 o 
 -11  -7   2        0.16        0.00      5.64 o 
 -10  -7   2       77.37       76.03      6.94 o 
  -9  -7   2      195.07      181.89      9.51 o 
  -8  -7   2      273.69      260.29     11.18 o 
  -7  -7   2      288.74      309.91     12.30 o 
  -6  -7   2      334.47      348.34     12.98 o 
  -5  -7   2      721.32      693.06     17.99 o 
  -4  -7   2      185.19      209.87      6.65 o 
  -3  -7   2      135.15      132.41      6.14 o 
  -2  -7   2      704.79      665.09     21.94 o 
  -1  -7   2       21.25       14.81      2.28 o 
   0  -7   2     1364.71     1361.41     34.17 o 
   1  -7   2      331.28      312.00      9.16 o 
   2  -7   2        2.28        1.13      3.49 o 
   3  -7   2      129.24      133.48      8.37 o 
   4  -7   2       29.73       34.58      4.52 o 
   5  -7   2       42.82       41.88      5.43 o 
   6  -7   2        4.49        0.00      3.82 o 
   7  -7   2        5.54        3.31      4.22 o 
   8  -7   2        5.13        0.00      4.20 o 
   9  -7   2        1.92        0.00      4.47 o 
  10  -7   2        0.24        0.00      6.14 o 
 -12  -6   2        0.16        0.00      5.78 o 
 -11  -6   2      395.74      382.87     19.94 o 
 -10  -6   2       15.86       14.53      4.73 o 
  -9  -6   2      339.90      316.41     17.19 o 
  -8  -6   2        0.81        0.00      3.95 o 
  -7  -6   2     1981.56     2098.15     66.74 o 
  -6  -6   2      722.05      640.87     21.63 o 
  -5  -6   2       20.38       20.10      2.12 o 
  -4  -6   2     3566.40     3608.87     88.13 o 
  -3  -6   2      181.61      242.11      7.61 o 
  -2  -6   2        0.71        0.00      1.63 o 
  -1  -6   2      912.56      945.87     29.34 o 
   0  -6   2      158.22      135.59      4.81 o 
   1  -6   2      196.09      196.76      7.31 o 
   2  -6   2      342.32      446.48     12.09 o 
   3  -6   2        6.77        5.60      3.42 o 
   4  -6   2      334.58      338.84     12.83 o 
   5  -6   2      268.03      259.55     11.22 o 
   6  -6   2        0.50        2.46      3.70 o 
   7  -6   2      443.55      399.53     15.22 o 
   8  -6   2        2.71        0.97      4.52 o 
   9  -6   2       55.35       56.46      5.72 o 
  10  -6   2        0.84        1.97      5.45 o 
 -14  -5   2       31.78       22.14     13.89 o 
 -13  -5   2      123.23      119.89     25.05 o 
 -12  -5   2      436.19      406.94     20.76 o 
 -11  -5   2      264.67      244.45     14.48 o 
 -10  -5   2      844.03      932.61     96.28 o 
  -9  -5   2      263.33      313.79     14.81 o 
  -8  -5   2      545.83      453.85     16.95 o 
  -6  -5   2      309.53      309.70      8.71 o 
  -5  -5   2      353.80      324.09      8.92 o 
  -4  -5   2       17.31       24.00      1.88 o 
  -3  -5   2      131.39      150.04      4.81 o 
  -2  -5   2      115.34      130.55      4.31 o 
  -1  -5   2     2236.97     1801.25     78.06 o 
   0  -5   2     1374.23     1320.13     32.75 o 
   1  -5   2       19.32       48.66      2.81 o 
   2  -5   2     1942.30     1946.59     48.07 o 
   3  -5   2      232.24      195.42      6.13 o 
   4  -5   2        5.95        4.06      4.84 o 
   5  -5   2      782.36      828.42     27.18 o 
   6  -5   2      360.32      342.81     13.38 o 
   7  -5   2      182.52      201.33      9.70 o 
   8  -5   2      582.13      506.83     18.12 o 
   9  -5   2       20.20       18.84      4.78 o 
  10  -5   2        6.32        0.37      4.40 o 
  11  -5   2       12.15       14.19      4.65 o 
 -14  -4   2       33.69       35.25     11.46 o 
 -13  -4   2        2.25        0.00      8.57 o 
 -12  -4   2       77.05       59.90     26.65 o 
 -11  -4   2      559.76      457.77     76.41 o 
 -10  -4   2       94.40       75.88     20.83 o 
  -9  -4   2      520.24      510.91     68.96 o 
  -8  -4   2       10.14       12.88      3.91 o 
  -7  -4   2      238.69      270.35     11.16 o 
  -6  -4   2      335.55      353.98     12.86 o 
  -5  -4   2      797.59      938.17     27.54 o 
  -4  -4   2      264.62      263.09      8.08 o 
  -3  -4   2      729.48      623.73     15.77 o 
  -2  -4   2       81.27       91.84      3.24 o 
  -1  -4   2     1132.92      871.93    102.88 o 
   0  -4   2       20.32       27.63      1.77 o 
   1  -4   2      131.00      139.94      6.84 o 
   2  -4   2      842.74      733.21     18.58 o 
   3  -4   2     5063.06     5080.91    123.79 o 
   4  -4   2      179.13      142.83      7.01 o 
   5  -4   2      170.49      159.79     14.35 o 
   6  -4   2     1229.72     1260.28     39.72 o 
   7  -4   2      338.82      302.91     12.32 o 
   8  -4   2      469.81      396.98     14.85 o 
   9  -4   2      460.84      445.22     16.74 o 
  10  -4   2       98.18       97.79      6.92 o 
  11  -4   2       22.30       17.11      4.52 o 
  12  -4   2       88.21       87.58      6.86 o 
 -14  -3   2       56.24       71.09     12.88 o 
 -13  -3   2       37.56       38.69     11.18 o 
 -12  -3   2       54.96       37.36     11.37 o 
 -11  -3   2       10.20       16.14     14.21 o 
 -10  -3   2      116.96       76.10     21.68 o 
  -9  -3   2      209.88      192.54     27.85 o 
  -8  -3   2        7.76        0.00      3.62 o 
  -7  -3   2      208.10      227.86     11.44 o 
  -6  -3   2      765.49      755.61     25.14 o 
  -5  -3   2      266.61      402.14     38.55 o 
  -4  -3   2     1188.80     1035.73     62.49 o 
  -3  -3   2       81.96       83.86      4.77 o 
  -2  -3   2     4967.31     4391.49    106.25 o 
  -1  -3   2      320.70      376.67     12.45 o 
   0  -3   2        3.09        4.79      1.69 o 
   1  -3   2     2928.55     3064.85     87.65 o 
   2  -3   2     2283.02     2318.10     56.79 o 
   3  -3   2     5758.00     5687.59    171.72 o 
   4  -3   2      452.45      457.98     15.38 o 
   5  -3   2     2025.62     1999.59     61.24 o 
   6  -3   2      103.40      131.98      7.09 o 
   7  -3   2      253.00      280.98     11.51 o 
   8  -3   2       67.96       76.21      5.99 o 
   9  -3   2        0.31        2.04      4.11 o 
  10  -3   2      218.90      224.20     15.88 o 
  11  -3   2       23.54       17.25      4.62 o 
  12  -3   2       82.76       65.90      5.99 o 
 -14  -2   2        3.47        3.03      8.48 o 
 -13  -2   2       62.14       80.99     13.57 o 
 -12  -2   2        1.22        6.55      9.03 o 
 -11  -2   2       29.67       26.70      4.21 o 
 -10  -2   2      637.39      630.29     22.59 o 
  -9  -2   2       24.32       13.36      3.94 o 
  -8  -2   2     1664.97     1791.75     57.33 o 
  -7  -2   2      350.96      288.04      8.15 o 
  -6  -2   2     2670.51     2710.47     85.11 o 
  -5  -2   2      244.26      270.75     41.46 o 
  -4  -2   2      103.42      164.19      8.98 o 
  -3  -2   2    11099.64    10234.63    316.02 o 
  -2  -2   2      635.86      598.51     15.04 o 
  -1  -2   2      863.18      687.78     20.15 o 
   0  -2   2     4842.18     4409.02    182.61 o 
   1  -2   2     3437.20     3429.69     83.82 o 
   2  -2   2    17425.31    17234.09    418.59 o 
   3  -2   2      488.30      582.23     54.48 o 
   4  -2   2     5271.07     5524.78    182.61 o 
   5  -2   2      246.99      250.14      9.53 o 
   6  -2   2      728.57      737.89     24.13 o 
   7  -2   2        1.15        0.83      3.62 o 
   8  -2   2       40.29       32.26      6.97 o 
   9  -2   2      139.86      130.54      7.87 o 
  10  -2   2      358.14      376.21     18.84 o 
  11  -2   2       62.73       63.30      5.65 o 
  12  -2   2       54.23       50.10     10.86 o 
  13  -2   2        2.50        0.00      9.99 o 
 -14  -1   2      250.49      260.86     21.27 o 
 -13  -1   2       72.26       92.82     13.02 o 
 -12  -1   2      126.12      151.72     16.41 o 
 -11  -1   2       33.87       31.21      9.90 o 
 -10  -1   2        1.54        2.78      3.32 o 
  -9  -1   2      974.78      982.68     32.79 o 
  -8  -1   2       32.42       57.46      8.92 o 
  -7  -1   2     2442.01     2572.24     63.38 o 
  -6  -1   2      290.99      402.44     10.79 o 
  -5  -1   2      404.39      508.77     14.72 o 
  -4  -1   2      737.67      894.79     79.82 o 
  -3  -1   2    16996.80    17092.82    527.93 o 
  -2  -1   2    13066.00    11107.44    344.17 o 
  -1  -1   2     2829.54     3196.36     77.40 o 
   1  -1   2     3267.30     3647.84     89.06 o 
   2  -1   2     3674.67     4187.48    104.33 o 
   3  -1   2      411.68      546.01     16.19 o 
   4  -1   2     3351.43     3690.76     89.88 o 
   5  -1   2      183.36      248.40      7.40 o 
   6  -1   2      272.61      261.33      7.48 o 
   7  -1   2      490.25      529.74     18.14 o 
   8  -1   2      471.01      537.91     18.70 o 
   9  -1   2      515.82      441.71     15.99 o 
  10  -1   2      226.38      192.32      9.33 o 
  11  -1   2      438.94      433.02     16.26 o 
  12  -1   2       13.71       25.03      9.63 o 
  13  -1   2       67.38       57.98     11.41 o 
 -14   0   2       13.19       23.93     10.50 o 
 -13   0   2      441.25      443.10     28.51 o 
 -12   0   2        3.81       20.76      9.90 o 
 -11   0   2        7.58       26.49      8.85 o 
 -10   0   2      232.86      217.31     19.66 o 
  -9   0   2       27.30       28.33      3.77 o 
  -8   0   2        7.76       15.02      7.01 o 
  -7   0   2        1.95        1.18      1.69 o 
  -6   0   2      383.76      410.35     10.99 o 
  -5   0   2      770.30      693.88     17.64 o 
  -4   0   2     1228.73     1561.64     48.64 o 
  -3   0   2    13116.88    12031.50    299.25 o 
  -2   0   2      350.11      381.73     11.38 o 
  -1   0   2    14267.32    13429.45    434.39 o 
   0   0   2     2217.74     2628.41     81.50 o 
   1   0   2     1113.57     1081.54     26.49 o 
   2   0   2      429.50      335.11     10.10 o 
   3   0   2      399.15      312.72      9.66 o 
   4   0   2      168.35      117.32      4.55 o 
   5   0   2     2051.33     1884.43     46.31 o 
   6   0   2       61.47       54.33      3.04 o 
   7   0   2     1206.99     1090.13     27.51 o 
   8   0   2      240.90      246.16     35.80 o 
   9   0   2      583.61      558.33     21.38 o 
  10   0   2      155.60      159.09      8.32 o 
  11   0   2       34.82       23.91      4.42 o 
  12   0   2       46.17       55.65     11.00 o 
  13   0   2       12.53       20.99      9.90 o 
  14   0   2       28.17       17.74     11.28 o 
 -14   1   2      152.06      151.35     16.04 o 
 -13   1   2        1.91        3.35      8.30 o 
 -12   1   2       73.51       72.06     11.41 o 
 -11   1   2      459.17      508.28     31.03 o 
 -10   1   2       10.85       13.20      8.66 o 
  -9   1   2       14.50       15.33      3.29 o 
  -8   1   2        3.74        7.51      2.38 o 
  -7   1   2      583.50      612.87     15.97 o 
  -6   1   2     1227.25     1216.03     30.35 o 
  -5   1   2       19.20       24.77      4.49 o 
  -4   1   2     1886.05     1984.80     48.78 o 
  -3   1   2    11816.59    11239.14    604.43 o 
  -2   1   2      102.06       84.57      3.19 o 
  -1   1   2       71.08       66.92      3.35 o 
   0   1   2     6870.59     6339.13    292.95 o 
   1   1   2     1277.01     1283.49     31.46 o 
   2   1   2       51.46       71.20      6.78 o 
   3   1   2    25400.46    21941.05    533.64 o 
   4   1   2    11272.46    11066.52    269.92 o 
   5   1   2     2050.91     2290.42     56.27 o 
   6   1   2     1840.66     1616.13     40.12 o 
   7   1   2      316.62      419.68     11.61 o 
   8   1   2      239.39      237.67     18.04 o 
   9   1   2        2.53       13.15     14.39 o 
  10   1   2      883.09      923.42     30.20 o 
  11   1   2        0.54       14.90      9.76 o 
  12   1   2      172.90      141.18     15.68 o 
  13   1   2        6.83       13.43      9.81 o 
  14   1   2        9.74       21.22     10.04 o 
 -13   2   2        4.59        6.42      8.07 o 
 -12   2   2       93.67       90.21     11.96 o 
 -11   2   2       29.18       19.34      8.75 o 
 -10   2   2      501.41      490.68     29.66 o 
  -9   2   2        0.66        0.00      6.49 o 
  -8   2   2      128.80      139.70      8.92 o 
  -7   2   2       23.49       22.56      5.75 o 
  -6   2   2      453.34      475.75     12.62 o 
  -5   2   2     4660.91     4181.14    102.02 o 
  -4   2   2      211.11      272.73      8.51 o 
  -3   2   2      446.96      372.17     17.76 o 
  -2   2   2     1952.47     2370.50    145.16 o 
  -1   2   2       80.40       68.34      2.87 o 
   0   2   2     6875.59     7320.88    226.28 o 
   1   2   2     1862.77     1934.29     47.53 o 
   2   2   2    19295.82    15914.73    388.58 o 
   3   2   2     8233.15     8058.18    387.87 o 
   4   2   2     3560.27     3723.44     90.56 o 
   5   2   2     1163.41     1316.15     32.83 o 
   6   2   2     1051.13     1318.69     33.03 o 
   7   2   2      147.01      116.84     10.70 o 
   8   2   2       12.75       13.73      9.23 o 
   9   2   2        0.60        7.59      2.97 o 
  10   2   2       51.84       70.07      7.13 o 
  11   2   2      114.39      124.31     15.13 o 
  12   2   2       27.31       32.73     10.08 o 
  13   2   2      135.32      146.91     17.74 o 
  14   2   2       12.06       18.84     11.18 o 
 -13   3   2        4.34        6.78      9.90 o 
 -12   3   2        1.51        0.00      8.25 o 
 -11   3   2      157.18      143.10     14.85 o 
 -10   3   2       83.54       76.08      5.78 o 
  -9   3   2      656.16      678.53     23.42 o 
  -8   3   2      140.94      139.13     11.12 o 
  -7   3   2      869.17      803.07     26.26 o 
  -6   3   2       19.89       12.32      2.70 o 
  -5   3   2     1048.23     1034.42     26.02 o 
  -4   3   2     1261.71     1300.37     32.22 o 
  -3   3   2       96.42      124.97      6.51 o 
  -2   3   2     1777.53     1999.85     49.25 o 
  -1   3   2      670.71      691.04     35.80 o 
   0   3   2     2465.32     2706.35    138.98 o 
   1   3   2     5359.65     4983.39    142.23 o 
   2   3   2      593.44      616.60     18.40 o 
   3   3   2      111.98      143.36      5.70 o 
   4   3   2      124.74       79.31      3.99 o 
   5   3   2        4.77        1.07      3.47 o 
   6   3   2       28.35       49.48      3.29 o 
   7   3   2       37.79       37.32      2.95 o 
   8   3   2      186.12      209.04      7.21 o 
   9   3   2      451.58      490.68     13.77 o 
  10   3   2      222.51      237.74     11.03 o 
  11   3   2      125.80      149.29     18.01 o 
  12   3   2      188.02      227.40     19.71 o 
  13   3   2        1.06       14.67      9.90 o 
  14   3   2      115.78      152.04     18.61 o 
 -12   4   2      321.24      349.23     23.47 o 
 -11   4   2        9.59       12.97      9.49 o 
 -10   4   2       19.17       23.75      4.17 o 
  -9   4   2       25.58       25.54      5.89 o 
  -8   4   2      957.57      836.16     27.47 o 
  -7   4   2      148.50      193.71      9.03 o 
  -6   4   2       66.80       50.18     11.71 o 
  -5   4   2      411.41      482.88     22.46 o 
  -4   4   2       27.15       60.54      3.98 o 
  -3   4   2      438.30      457.61     16.73 o 
  -2   4   2       89.68       73.90      6.74 o 
  -1   4   2      234.37      222.73      7.93 o 
   0   4   2      109.25       95.94      6.51 o 
   1   4   2       99.58      137.31      5.69 o 
   3   4   2    11996.22     9711.90    392.36 o 
   4   4   2       74.92       62.35      6.36 o 
   5   4   2     4349.48     4474.11    127.94 o 
   6   4   2      645.32      532.36     16.38 o 
   7   4   2     1086.58     1188.65     34.97 o 
   8   4   2     1642.04     1527.93     44.67 o 
   9   4   2       62.05       64.10      6.23 o 
  10   4   2      586.17      558.03     34.65 o 
  11   4   2      190.60      176.33      9.79 o 
  12   4   2      553.57      576.72     35.89 o 
  13   4   2       98.62      138.84     17.05 o 
  14   4   2       40.92       80.21     14.39 o 
 -12   5   2       14.41       15.81      9.03 o 
 -11   5   2       20.37       21.68      9.72 o 
 -10   5   2       69.61       81.63      6.39 o 
  -9   5   2        0.36        4.70      4.02 o 
  -8   5   2        1.26        2.67      3.51 o 
  -7   5   2      227.55      233.70     11.21 o 
  -6   5   2      675.16      748.29     24.62 o 
  -5   5   2      253.95      264.52     10.34 o 
  -4   5   2      385.90      443.87     15.58 o 
  -3   5   2     1835.67     1933.05     58.96 o 
  -2   5   2      687.70      696.13     18.01 o 
  -1   5   2      243.64      178.81      5.83 o 
   0   5   2        1.76        0.00      1.52 o 
   1   5   2     1432.16     1198.59     35.16 o 
   2   5   2     3201.74     3256.12     93.54 o 
   3   5   2      755.49      583.15     14.98 o 
   4   5   2     6725.01     6388.72    155.94 o 
   5   5   2        3.00        7.83      2.26 o 
   6   5   2     2488.42     2656.65     76.60 o 
   7   5   2      683.21      612.85     18.88 o 
   8   5   2      834.11      778.97     23.71 o 
  10   5   2        0.43        0.00      5.09 o 
  11   5   2     1078.13      899.23    144.68 o 
  12   5   2       26.24       23.42      4.96 o 
  13   5   2       33.32       52.44     13.98 o 
  14   5   2       49.66       63.44     14.67 o 
 -11   6   2        8.82        7.48      4.39 o 
 -10   6   2        3.13        2.46      4.84 o 
  -9   6   2       26.25       24.61      4.45 o 
  -8   6   2       13.30       10.65      4.51 o 
  -7   6   2      128.66      109.83      7.43 o 
  -6   6   2        0.10        1.76      3.93 o 
  -5   6   2      319.91      275.92     11.25 o 
  -4   6   2       27.49       20.79      3.86 o 
  -3   6   2      844.52      744.39     19.38 o 
  -2   6   2      876.10      900.00     29.36 o 
  -1   6   2        0.18        0.27      2.03 o 
   0   6   2      785.08      651.91     16.92 o 
   1   6   2      464.02      448.08     11.85 o 
   2   6   2       17.18       16.84      2.58 o 
   3   6   2     2630.01     2561.91     62.77 o 
   4   6   2      728.06      827.01     21.05 o 
   5   6   2      166.43      119.85      4.91 o 
   6   6   2       15.05        7.62      2.60 o 
   7   6   2      192.63      218.66      8.43 o 
   9   6   2        2.67       15.50      5.49 o 
  10   6   2       94.21      324.06     33.78 o 
  12   6   2       50.46       50.82     12.44 o 
  13   6   2        5.01        5.97      8.64 o 
  14   6   2        3.03        2.75     12.74 o 
 -10   7   2        0.47        1.24      4.46 o 
  -9   7   2       68.73       71.83      6.38 o 
  -8   7   2      457.72      494.33     18.06 o 
  -7   7   2      103.19      109.41      7.22 o 
  -6   7   2      462.52      458.79     16.60 o 
  -5   7   2       69.39       81.49     10.50 o 
  -4   7   2      344.15      325.61     12.39 o 
  -3   7   2      419.93      455.87     12.76 o 
  -2   7   2      111.81      115.09      6.95 o 
  -1   7   2     1552.71     1660.61     41.50 o 
   0   7   2     1146.74     1128.46     28.54 o 
   1   7   2        3.46        1.87      2.76 o 
   2   7   2      549.54      588.83     21.13 o 
   3   7   2        0.13        0.00      2.47 o 
   4   7   2       29.50       31.19      3.33 o 
   5   7   2      100.29      127.09      5.23 o 
   6   7   2      372.84      346.16     10.03 o 
   7   7   2      152.29      173.73     12.53 o 
   8   7   2        1.24        0.00      7.54 o 
  10   7   2       12.63       13.79      5.73 o 
  11   7   2        1.34        0.00     13.91 o 
  12   7   2       41.09      197.88     28.69 o 
  13   7   2        1.25        3.11     12.01 o 
  14   7   2        0.35       12.06     19.11 o 
 -10   8   2       37.48       40.57      5.87 o 
  -9   8   2       37.24       51.80      5.69 o 
  -8   8   2       77.10       76.29      7.86 o 
  -7   8   2     1056.39     1126.30     36.50 o 
  -6   8   2      338.02      361.92     13.90 o 
  -5   8   2      114.49      132.12      9.14 o 
  -4   8   2      360.96      421.14     17.74 o 
  -3   8   2      196.71      220.89     15.58 o 
  -2   8   2      464.36      495.20     13.94 o 
  -1   8   2        6.59        5.02      3.44 o 
   0   8   2      362.53      385.70     13.52 o 
   1   8   2      745.37      757.40     31.99 o 
   2   8   2        0.30        0.08      3.13 o 
   3   8   2       87.02       89.72      5.53 o 
   4   8   2       63.75       45.03      4.00 o 
   5   8   2        6.20        7.98      3.32 o 
   6   8   2      567.53      585.43     24.41 o 
   7   8   2       12.48       16.28      3.64 o 
   8   8   2       75.45       87.23      9.63 o 
   9   8   2      415.48      437.65     22.96 o 
  10   8   2      219.61      217.04     14.48 o 
  11   8   2      307.94      285.93     16.73 o 
  12   8   2        4.03        7.84      5.78 o 
  13   8   2      229.38      230.37     14.67 o 
  14   8   2      153.36      166.57     12.51 o 
  -3   9   2        5.28        2.98      5.27 o 
  -2   9   2       27.72       13.61      5.78 o 
  -1   9   2        1.74        0.00      3.78 o 
   0   9   2       56.25       69.92      5.70 o 
   1   9   2       89.37       89.38      8.66 o 
   2   9   2      164.06      162.57      8.19 o 
   3   9   2       21.32       33.38      4.35 o 
   4   9   2       23.63       23.12      3.65 o 
   5   9   2      272.92      288.10     11.03 o 
   6   9   2        2.29        7.22      3.96 o 
   7   9   2      724.93      721.16     22.93 o 
   8   9   2      275.88      272.31     16.64 o 
   9   9   2      777.95      758.14     35.84 o 
  10   9   2      222.22      229.73     15.49 o 
  11   9   2       73.95       55.10      8.66 o 
  12   9   2      264.82      264.71     16.87 o 
  13   9   2       89.11       78.79      8.98 o 
  -7  10   2        0.94        0.00      6.65 o 
  -6  10   2       55.71       60.05      7.93 o 
  -5  10   2        2.78        0.96      6.37 o 
  -4  10   2       66.46       76.23      8.39 o 
  -3  10   2      283.49      293.86     15.86 o 
  -2  10   2       41.47       31.31      6.65 o 
  -1  10   2        1.37        0.00      4.86 o 
   0  10   2       56.22       55.51      5.26 o 
   1  10   2      186.91      204.27      9.37 o 
   2  10   2       41.58       53.73      5.06 o 
   3  10   2       51.51       56.43      5.26 o 
   4  10   2        2.86        3.53      6.28 o 
   5  10   2      148.85      156.54      8.05 o 
   6  10   2      392.86      389.29     14.03 o 
   7  10   2       73.84       64.31      8.80 o 
   8  10   2      451.79      426.55     23.10 o 
   9  10   2      368.74      308.16     18.43 o 
  10  10   2      129.81      127.33     11.69 o 
  11  10   2       82.26       72.79      9.63 o 
  12  10   2        0.58        0.00      5.82 o 
  13  10   2       49.63       46.07      8.20 o 
  -6  11   2       11.04       18.33      7.43 o 
  -5  11   2       28.81       38.59      7.10 o 
  -4  11   2        1.80        0.00      6.10 o 
  -3  11   2      141.26      151.86     11.37 o 
  -2  11   2      234.53      296.65     16.18 o 
  -1  11   2       18.21       26.26      6.05 o 
   0  11   2       64.54       97.82      9.53 o 
   1  11   2      182.71      176.24      9.12 o 
   2  11   2      822.54      793.46     25.61 o 
   3  11   2      468.48      471.73     19.89 o 
   4  11   2      319.22      306.54     12.18 o 
   5  11   2      410.51      464.39     16.32 o 
   6  11   2        1.84        0.00      4.88 o 
   7  11   2       24.66       20.72      8.53 o 
   8  11   2      184.58      178.72     15.03 o 
   9  11   2      281.56      270.25     17.74 o 
  10  11   2       57.28       57.48      8.98 o 
  11  11   2        7.37        4.90      6.51 o 
  12  11   2        7.74       16.36      7.15 o 
  -5  12   2        0.00        0.00      5.96 o 
  -4  12   2       17.72       16.04      6.69 o 
  -3  12   2        4.72        2.61      6.00 o 
  -2  12   2      149.23      157.22     11.78 o 
  -1  12   2      103.33      108.95      9.85 o 
   0  12   2       88.62      105.38      9.49 o 
   1  12   2       53.52       47.04      5.31 o 
   2  12   2        2.50        0.55      2.80 o 
   3  12   2      127.43      109.87      7.64 o 
   4  12   2      225.04      176.46      9.34 o 
   5  12   2        4.42        3.64      4.23 o 
   6  12   2        4.15        2.75      7.61 o 
   7  12   2      148.29      158.04     14.39 o 
   8  12   2        2.28        0.14      7.24 o 
   9  12   2       45.71       38.14      8.89 o 
  10  12   2        5.12        5.27      7.24 o 
  11  12   2       73.80       79.30     11.05 o 
  -3  13   2       45.22       42.31      8.71 o 
  -2  13   2        0.24        1.97      6.78 o 
  -1  13   2       68.69       78.33      9.21 o 
   0  13   2       10.71        2.80      5.64 o 
   1  13   2       51.97       47.95      7.47 o 
   2  13   2        3.38        0.00      4.63 o 
   3  13   2       24.70       28.17      9.05 o 
   4  13   2        1.99        0.00      4.26 o 
   5  13   2        0.77        0.00      4.25 o 
   6  13   2       59.71       57.80     11.92 o 
   7  13   2        0.81        0.00      7.75 o 
   8  13   2        0.21        5.18      7.70 o 
   9  13   2        0.35        0.00      7.61 o 
  10  13   2       27.83       38.00     10.04 o 
   0  14   2        0.95        0.00      5.55 o 
   1  14   2       25.17       23.38      7.06 o 
   2  14   2       24.22       20.81      6.05 o 
   3  14   2        4.07        0.00      4.88 o 
   4  14   2       38.97       45.69      5.90 o 
   5  14   2       47.52       34.61     11.69 o 
   6  14   2       86.41       90.11     13.61 o 
   7  14   2       62.33       65.68     13.20 o 
   8  14   2        0.23        0.00      8.80 o 
  -6 -13   3       27.89       30.07      8.53 o 
  -5 -13   3        4.82        0.00      7.06 o 
  -4 -13   3        0.09        0.00      7.15 o 
  -2 -13   3       87.74      121.24     11.73 o 
  -9 -12   3       20.32       21.63      7.88 o 
  -8 -12   3        0.19        0.00      6.55 o 
  -7 -12   3       15.75       11.23      7.70 o 
  -6 -12   3       47.69       54.27      9.44 o 
  -5 -12   3       35.29       27.96      7.43 o 
  -4 -12   3        9.19        9.95      6.42 o 
  -3 -12   3        4.88        1.03      2.72 o 
  -2 -12   3       12.37       22.55      6.74 o 
  -1 -12   3       73.07      110.97     10.40 o 
   1 -12   3        1.40        0.00      5.91 o 
   2 -12   3        1.12        2.20      5.45 o 
 -10 -11   3      186.20      185.96     14.90 o 
  -9 -11   3       67.33       84.89      9.81 o 
  -8 -11   3       65.03       50.28      8.25 o 
  -7 -11   3        6.96        8.98      6.97 o 
  -6 -11   3       13.21       15.77      6.74 o 
  -5 -11   3       53.08       66.88      8.98 o 
  -4 -11   3      106.45      123.71     11.50 o 
  -3 -11   3       19.14       10.69      4.74 o 
  -2 -11   3        0.31        1.52      3.93 o 
  -1 -11   3       13.25       14.12      5.55 o 
   0 -11   3       62.47       84.11      8.80 o 
   1 -11   3       20.87       32.04      6.69 o 
   2 -11   3        0.23        0.92      5.96 o 
   3 -11   3       85.52       75.45      8.30 o 
   4 -11   3        4.14        2.89      5.96 o 
 -12 -10   3        1.87        1.93      6.23 o 
 -11 -10   3       54.59       74.39      9.76 o 
 -10 -10   3        3.71        0.83      6.00 o 
  -9 -10   3       21.64       13.98      6.33 o 
  -8 -10   3        7.79        5.87      6.14 o 
  -7 -10   3       14.02       11.14      6.19 o 
  -6 -10   3        5.97       10.73      5.91 o 
  -5 -10   3       44.42       56.84      7.56 o 
  -4 -10   3        8.93        2.89      3.52 o 
  -3 -10   3      305.49      332.05     12.30 o 
  -2 -10   3      149.59      138.82      6.92 o 
  -1 -10   3        0.34        0.18      3.14 o 
   0 -10   3      175.91      194.58     12.06 o 
   1 -10   3        1.93        8.43      5.78 o 
   2 -10   3      565.13      545.78     25.39 o 
   3 -10   3       16.49       33.19      6.88 o 
   4 -10   3       33.74       41.99      6.92 o 
   5 -10   3        8.10       12.24      6.46 o 
   6 -10   3        4.49        1.28      5.96 o 
 -12  -9   3       22.99       21.59      7.20 o 
 -11  -9   3       12.21       16.46      7.01 o 
 -10  -9   3       10.01       14.03      6.19 o 
  -9  -9   3       12.73        6.88      5.78 o 
  -8  -9   3      243.07      233.12     14.67 o 
  -7  -9   3        5.29        8.75      5.68 o 
  -6  -9   3        0.89        0.00      5.27 o 
  -5  -9   3      404.05      380.49     20.40 o 
  -4  -9   3      395.68      397.80     13.65 o 
  -3  -9   3       83.77       87.78      9.44 o 
  -2  -9   3      293.86      236.93     12.10 o 
  -1  -9   3      233.59      239.96      9.36 o 
   0  -9   3       71.23       70.31      7.10 o 
   1  -9   3      330.33      351.52     17.37 o 
   2  -9   3      259.58      234.73     13.29 o 
   3  -9   3      425.37      412.48     20.12 o 
   4  -9   3       42.64       52.02      7.38 o 
   5  -9   3       51.15       49.82      6.88 o 
   6  -9   3       31.72       33.41      6.46 o 
   7  -9   3        2.83        1.42      6.10 o 
 -13  -8   3      132.60      132.06     12.06 o 
 -12  -8   3      127.23      128.39     10.95 o 
 -11  -8   3       54.44       49.55      7.98 o 
 -10  -8   3      173.07      184.28      9.78 o 
  -9  -8   3       32.35       27.41      4.93 o 
  -8  -8   3      292.37      335.01     18.75 o 
  -7  -8   3       52.22       50.68      6.35 o 
  -6  -8   3      528.68      536.95     18.85 o 
  -5  -8   3        0.73        1.33      2.82 o 
  -4  -8   3      156.44      142.88      5.58 o 
  -3  -8   3     1483.16     1400.51     35.17 o 
  -2  -8   3       35.80       50.36      4.35 o 
  -1  -8   3      451.88      480.95     13.23 o 
   0  -8   3      283.67      311.78      9.31 o 
   1  -8   3        2.19        8.90      5.61 o 
   2  -8   3      599.15      590.13     19.92 o 
   3  -8   3       21.97       28.90      6.58 o 
   4  -8   3       73.45       60.36      5.35 o 
   5  -8   3      390.83      394.34     15.07 o 
   6  -8   3       27.15       11.57      5.96 o 
   7  -8   3        5.46        2.68      4.83 o 
   8  -8   3      107.97       91.55      7.41 o 
 -13  -7   3        2.11       32.73     18.70 o 
 -12  -7   3      103.15      108.45     10.50 o 
 -11  -7   3       44.36       44.34      5.46 o 
 -10  -7   3        8.87        7.23      5.71 o 
  -9  -7   3      140.48      151.12      8.81 o 
  -8  -7   3      143.31      141.57      7.92 o 
  -7  -7   3      294.86      269.18     11.02 o 
  -6  -7   3      122.21      105.39      6.42 o 
  -5  -7   3       60.58       77.40      4.08 o 
  -4  -7   3        2.41        0.00      2.09 o 
  -3  -7   3       16.42       20.99      2.44 o 
  -2  -7   3      135.60      116.60     10.41 o 
  -1  -7   3      354.99      394.03     11.00 o 
   0  -7   3       36.05       72.28      4.31 o 
   1  -7   3     1190.81     1200.66     35.59 o 
   2  -7   3      459.47      423.04     15.10 o 
   3  -7   3      482.33      452.42     16.10 o 
   4  -7   3      593.08      544.42     19.02 o 
   5  -7   3      182.89      195.28     11.12 o 
   6  -7   3       61.44       60.71      5.72 o 
   7  -7   3       27.54       18.84      4.62 o 
   8  -7   3        8.41        8.83      8.71 o 
   9  -7   3       11.67       11.50      5.18 o 
 -14  -6   3       10.66       11.32      5.69 o 
 -12  -6   3        7.20        1.34      5.31 o 
 -11  -6   3      154.34      204.47     32.02 o 
 -10  -6   3      199.64      151.04      9.30 o 
  -9  -6   3       90.42       49.47      8.96 o 
  -8  -6   3      564.23      563.74     26.86 o 
  -7  -6   3      175.93      200.91      9.20 o 
  -6  -6   3       60.35       42.99      3.87 o 
  -5  -6   3      352.17      367.39     10.21 o 
  -4  -6   3      211.49      181.16      7.56 o 
  -3  -6   3      129.29      108.94      4.17 o 
  -2  -6   3      708.83      593.18     15.41 o 
  -1  -6   3       47.35       39.05      5.57 o 
   0  -6   3     1960.75     1803.46     44.63 o 
   1  -6   3      530.69      530.51     14.13 o 
   2  -6   3       16.05       10.28      2.27 o 
   3  -6   3      821.78      787.20     25.53 o 
   4  -6   3       27.93       35.32      5.48 o 
   5  -6   3       14.32        3.11      4.10 o 
   6  -6   3        5.67        0.53      4.38 o 
   7  -6   3      226.80      203.44      9.88 o 
   8  -6   3        5.82        0.00      4.03 o 
   9  -6   3       35.51       30.17      5.39 o 
  10  -6   3        0.59        0.00      4.18 o 
 -14  -5   3      122.15      147.18     22.09 o 
 -13  -5   3       97.02      116.23     34.38 o 
 -12  -5   3        0.51        0.00     18.84 o 
 -11  -5   3      497.38      509.61     76.43 o 
 -10  -5   3        6.61        4.17      4.33 o 
  -9  -5   3      223.73      178.81     27.34 o 
  -8  -5   3      119.40      141.11      8.51 o 
  -7  -5   3      124.38      123.81      7.09 o 
  -6  -5   3      240.29      254.76     13.84 o 
  -5  -5   3      267.23      277.24      7.83 o 
  -4  -5   3     2355.55     2543.01     79.49 o 
  -3  -5   3     1915.92     1893.81     46.67 o 
  -2  -5   3      158.27      190.68      5.71 o 
  -1  -5   3     4581.93     4045.67    188.98 o 
   0  -5   3        8.29        5.13      4.07 o 
   1  -5   3        5.01       40.91      3.57 o 
   2  -5   3        0.69        4.78      1.87 o 
   3  -5   3      521.87      616.28     20.40 o 
   4  -5   3      941.30     1036.92     33.09 o 
   5  -5   3      199.77      221.36      9.71 o 
   6  -5   3      298.61      293.35     16.41 o 
   7  -5   3       15.17       11.61      4.42 o 
   8  -5   3      184.29      173.16      8.96 o 
   9  -5   3       45.24       31.15      5.29 o 
  10  -5   3        0.41        1.07      4.43 o 
  11  -5   3       26.47       29.30      5.46 o 
 -14  -4   3        4.80       14.26      9.99 o 
 -13  -4   3        2.66        0.00      8.85 o 
 -12  -4   3      443.33      415.51     20.76 o 
 -11  -4   3       39.36       17.10     11.09 o 
 -10  -4   3      424.64      371.40     43.59 o 
  -9  -4   3       79.73       59.13     11.18 o 
  -8  -4   3      250.80      264.62     11.29 o 
  -7  -4   3     1136.76     1106.13     36.23 o 
  -6  -4   3      787.16      820.73     40.77 o 
  -5  -4   3     3122.02     3060.62    115.38 o 
  -4  -4   3      716.73      700.24     30.85 o 
  -3  -4   3       18.54       14.04      3.02 o 
  -2  -4   3       89.24      101.78      3.66 o 
  -1  -4   3       89.24       55.31      3.28 o 
   0  -4   3      762.17      713.14     21.23 o 
   1  -4   3      629.80      737.05     21.91 o 
   2  -4   3     1100.16     1025.84     30.12 o 
   3  -4   3        8.13        9.18      1.62 o 
   4  -4   3     3926.23     4047.06    122.52 o 
   5  -4   3     1443.78     1609.75     50.34 o 
   6  -4   3       19.52        6.91      3.77 o 
   7  -4   3      684.50      627.51     21.53 o 
   8  -4   3      430.56      405.95     15.46 o 
   9  -4   3       64.06       61.29      5.98 o 
  10  -4   3        0.47        0.00      3.86 o 
  11  -4   3       45.68       38.63      8.41 o 
  12  -4   3       46.18       44.82      5.61 o 
 -14  -3   3       11.91       29.66     11.50 o 
 -13  -3   3      185.93      160.93     18.98 o 
 -12  -3   3      190.13      175.98     25.97 o 
 -11  -3   3      397.96      321.58     52.46 o 
 -10  -3   3        0.29        0.00     12.61 o 
  -9  -3   3       69.56       60.34      6.99 o 
  -8  -3   3       37.22       24.78      4.33 o 
  -7  -3   3       54.00       60.76     17.19 o 
  -6  -3   3     2430.22     2862.47     89.74 o 
  -5  -3   3        3.97        4.72      2.64 o 
  -4  -3   3       17.80        4.58      2.66 o 
  -3  -3   3       64.88      101.33      5.27 o 
  -2  -3   3     2320.87     2235.77     64.15 o 
  -1  -3   3     1458.79     1354.30     39.22 o 
   0  -3   3      406.69      404.07     19.18 o 
   1  -3   3      474.23      443.33     11.60 o 
   2  -3   3    11040.15    10939.02    264.63 o 
   3  -3   3       28.70       37.63      2.23 o 
   4  -3   3     1316.72     1334.32     33.25 o 
   5  -3   3       19.77       22.57      3.90 o 
   6  -3   3      594.13      704.77     23.32 o 
   7  -3   3      258.93      253.24     11.08 o 
   8  -3   3        0.19        4.19      4.06 o 
   9  -3   3      973.62      994.00     32.69 o 
  10  -3   3       88.34       71.97      6.72 o 
  11  -3   3      121.34      106.87      7.70 o 
  12  -3   3       58.46       50.64      8.34 o 
 -14  -2   3      154.43      201.31     20.35 o 
 -13  -2   3        0.32        7.47      8.85 o 
 -12  -2   3      266.32      235.00     21.41 o 
 -11  -2   3        1.93        0.00      3.47 o 
 -10  -2   3        0.80        0.00      6.19 o 
  -9  -2   3       39.71       29.09      6.72 o 
  -8  -2   3      485.46      528.19     20.95 o 
  -7  -2   3       94.61       79.12      5.52 o 
  -6  -2   3      137.54      177.87      7.88 o 
  -5  -2   3     2437.64     2635.77     82.32 o 
  -4  -2   3     5603.97     5622.79    174.02 o 
  -3  -2   3      123.04      225.48      7.18 o 
  -2  -2   3      868.64      725.00     27.86 o 
  -1  -2   3      414.11      447.86     22.19 o 
   0  -2   3     3510.93     3431.72    103.24 o 
   1  -2   3    23592.97    21743.72    969.65 o 
   2  -2   3      141.18      207.14     10.91 o 
   3  -2   3     2464.44     2767.19     67.55 o 
   4  -2   3      738.47      727.17     18.39 o 
   5  -2   3        9.69        1.19      3.62 o 
   6  -2   3      649.11      729.91     23.99 o 
   7  -2   3        5.53        0.00      4.31 o 
   8  -2   3      208.95      167.68      8.49 o 
   9  -2   3        8.71       11.05      4.30 o 
  10  -2   3      292.85      288.23     12.11 o 
  11  -2   3       15.22       16.94      4.51 o 
  12  -2   3      349.78      300.74     12.87 o 
  13  -2   3       70.28       69.08     13.16 o 
 -14  -1   3       75.35       81.50     12.56 o 
 -13  -1   3      126.19      160.61     17.92 o 
 -12  -1   3      300.57      319.53     23.47 o 
 -11  -1   3       35.33       40.20     10.08 o 
 -10  -1   3      175.87      179.27      9.00 o 
  -9  -1   3       77.92       87.36      6.14 o 
  -8  -1   3      942.19      911.84     30.85 o 
  -7  -1   3       13.64       17.78      6.23 o 
  -6  -1   3     1478.54     1498.65     47.22 o 
  -5  -1   3       80.96       94.70     11.89 o 
  -4  -1   3     2366.59     2657.35     82.87 o 
  -3  -1   3    13664.56    13291.74    411.46 o 
  -2  -1   3    17265.96    18386.15    692.90 o 
  -1  -1   3     2219.70     2561.90     62.37 o 
   0  -1   3      335.77      238.66      8.46 o 
   1  -1   3      350.97      327.61     10.23 o 
   2  -1   3       93.30      116.02      4.43 o 
   3  -1   3     3077.13     3077.15     75.16 o 
   4  -1   3     4298.32     4078.80     99.59 o 
   5  -1   3     1448.89     1445.51     35.78 o 
   6  -1   3       22.93       52.41      2.94 o 
   7  -1   3      680.20      724.91     23.91 o 
   8  -1   3       21.07       31.08      4.11 o 
   9  -1   3      469.62      468.17     17.05 o 
  10  -1   3      257.01      274.60     11.57 o 
  11  -1   3      167.34      175.95      9.24 o 
  12  -1   3       31.44       23.65      9.49 o 
  13  -1   3        4.36        0.18      9.35 o 
 -14   0   3       22.49       30.71     10.50 o 
 -13   0   3       21.70       29.47     10.40 o 
 -12   0   3       23.67       31.99     10.22 o 
 -11   0   3        2.43        1.56      8.07 o 
 -10   0   3        6.83       12.70      8.71 o 
  -9   0   3     1240.31     1241.16     40.58 o 
  -8   0   3      328.64      349.82     13.36 o 
  -7   0   3      490.86      513.86     13.71 o 
  -6   0   3       66.92      115.46      8.25 o 
  -5   0   3      174.15      229.13      6.54 o 
  -4   0   3     1085.79     1318.65     32.70 o 
  -3   0   3     2163.65     2513.30     61.37 o 
  -2   0   3    14082.82    14259.36    346.44 o 
  -1   0   3    17169.99    17534.51   1076.08 o 
   0   0   3     2498.69     2677.34     82.90 o 
   1   0   3     5309.48     5307.05    136.57 o 
   2   0   3     2064.60     2360.35     57.87 o 
   3   0   3      146.91      111.07      4.44 o 
   4   0   3      800.24      659.79     16.82 o 
   5   0   3     1675.19     1567.52     38.60 o 
   6   0   3     3329.59     3543.58     86.47 o 
   7   0   3      367.07      421.80     11.62 o 
   8   0   3      113.35       95.48      7.93 o 
   9   0   3       41.92       42.69      9.21 o 
  10   0   3        2.01        7.06      3.89 o 
  11   0   3      114.51      118.63     12.63 o 
  12   0   3      113.10       73.48     11.50 o 
  13   0   3        0.93        2.15     10.04 o 
  14   0   3        3.57        1.15      9.76 o 
 -14   1   3        0.09        7.84      9.49 o 
 -13   1   3       98.15       98.00     12.51 o 
 -12   1   3       73.11       81.22     11.60 o 
 -11   1   3       66.10       75.68     11.00 o 
 -10   1   3      756.05      699.33     39.05 o 
  -9   1   3       56.44       87.69     11.41 o 
  -8   1   3      949.06      964.77     24.64 o 
  -7   1   3      173.94      124.37      4.57 o 
  -6   1   3     4172.98     4195.02    102.47 o 
  -5   1   3      175.47      174.21      7.95 o 
  -4   1   3      101.54       90.76      3.85 o 
  -3   1   3      333.18      413.93     12.55 o 
  -2   1   3      362.15      662.66     38.97 o 
  -1   1   3     3514.58     3194.00    215.67 o 
   0   1   3      136.32       86.04      7.26 o 
   1   1   3    13173.98    13023.41    633.42 o 
   2   1   3     9731.95     9339.76    227.33 o 
   3   1   3     9412.46     8562.29    208.45 o 
   4   1   3      176.80      173.51      6.19 o 
   5   1   3     1262.52     1324.83     33.02 o 
   6   1   3      273.78      242.13      7.25 o 
   7   1   3      735.04      850.30     21.85 o 
   8   1   3      128.28      117.39      5.41 o 
   9   1   3        0.26        3.82      6.67 o 
  10   1   3       20.55       21.90      4.38 o 
  11   1   3      137.01      136.76      7.75 o 
  12   1   3      285.52      262.60     20.44 o 
  13   1   3      165.03      152.27     16.23 o 
  14   1   3        3.67        4.63      9.72 o 
 -13   2   3      102.40      128.85     15.68 o 
 -12   2   3       31.34       23.01      8.94 o 
 -11   2   3      945.52     1000.52     52.71 o 
 -10   2   3      269.62      308.16     21.86 o 
  -9   2   3      556.57      466.49     16.41 o 
  -8   2   3      157.00      171.55     10.86 o 
  -7   2   3     1332.88     1336.63     33.44 o 
  -6   2   3      123.44      121.87      4.39 o 
  -5   2   3     1217.32     1101.09     27.58 o 
  -4   2   3       50.24       59.39      2.79 o 
  -3   2   3      181.52      202.88      6.74 o 
  -2   2   3       12.17       10.45      2.06 o 
  -1   2   3     3945.22     3990.96    104.22 o 
   0   2   3     5169.66     4958.52    282.45 o 
   1   2   3      292.28      286.00      9.35 o 
   2   2   3     3580.11     3325.42     81.11 o 
   3   2   3      106.81       75.06      5.87 o 
   4   2   3     6851.43     7258.75    176.65 o 
   5   2   3       56.79      102.99      4.14 o 
   6   2   3     6690.61     6970.41    169.63 o 
   7   2   3     1092.16     1117.93     28.42 o 
   8   2   3       15.30       18.08      7.38 o 
   9   2   3      891.20      801.24     21.07 o 
  10   2   3      175.55      161.14     11.67 o 
  11   2   3      202.74      220.47     18.38 o 
  12   2   3      143.18      142.51     15.77 o 
  13   2   3      578.10      549.90     34.06 o 
  14   2   3      176.51      185.36     18.38 o 
 -13   3   3       29.87       33.92     10.45 o 
 -12   3   3       50.71       62.20     11.23 o 
 -11   3   3      191.48      200.95     16.96 o 
 -10   3   3      399.24      452.96     27.73 o 
  -9   3   3       49.06       54.60      6.42 o 
  -8   3   3       21.79       22.26      5.82 o 
  -7   3   3        0.31        0.00      3.25 o 
  -6   3   3        7.71        5.35      1.85 o 
  -5   3   3     1079.98     1239.34     30.91 o 
  -4   3   3      206.98      188.26      7.38 o 
  -3   3   3      235.66      284.15     20.27 o 
  -2   3   3        2.59        5.13      2.70 o 
  -1   3   3       81.33       78.84      5.45 o 
   0   3   3      238.03      300.81      9.63 o 
   1   3   3     6853.34     6037.67    147.21 o 
   2   3   3     1782.24     1533.59     38.30 o 
   3   3   3     1024.13     1311.85     52.18 o 
   4   3   3      406.05      502.50     15.08 o 
   5   3   3     2855.97     2907.86     83.50 o 
   6   3   3       49.60       35.38      7.97 o 
   7   3   3     2164.98     2026.58     50.52 o 
   8   3   3     1016.94      871.06     22.69 o 
   9   3   3      596.44      637.16     17.38 o 
  10   3   3      295.15      290.84     10.75 o 
  11   3   3       16.79       35.48      9.95 o 
  12   3   3      256.88      268.92     22.00 o 
  13   3   3       30.45       47.39     12.24 o 
  14   3   3       83.74      112.44     14.39 o 
 -12   4   3       11.98       10.77      8.53 o 
 -11   4   3        0.54        1.28      7.84 o 
 -10   4   3        1.22        0.00      8.30 o 
  -9   4   3      291.36      300.73     11.82 o 
  -8   4   3        0.71        0.97      3.90 o 
  -7   4   3      481.60      473.71     16.40 o 
  -6   4   3       69.99       70.39     16.18 o 
  -5   4   3       57.59       41.81      4.51 o 
  -4   4   3     2621.12     2519.82    103.96 o 
  -3   4   3       13.94       11.31      1.88 o 
  -2   4   3     3608.05     3813.28    139.47 o 
  -1   4   3     2363.84     2481.11     60.89 o 
   0   4   3       11.86       16.87      2.22 o 
   1   4   3      673.51      726.54     29.68 o 
   2   4   3     5335.42     5475.61    133.82 o 
   3   4   3     3824.77     3357.09     94.15 o 
   4   4   3     3351.63     3223.88    105.66 o 
   5   4   3      123.94      123.41      7.48 o 
   6   4   3     1422.82     1183.19     36.68 o 
   7   4   3      495.19      540.83     16.84 o 
   8   4   3     1393.51     1401.60     35.44 o 
   9   4   3      410.40      351.18     10.71 o 
  10   4   3      182.97      187.49     10.18 o 
  11   4   3      418.80      476.88     18.29 o 
  12   4   3      131.46      170.79     17.69 o 
  13   4   3        2.32       24.75     11.28 o 
  14   4   3       10.72       33.74     12.19 o 
 -12   5   3       56.48       54.68     10.45 o 
 -11   5   3       81.01       81.08     11.23 o 
 -10   5   3        0.46        0.00      6.97 o 
  -9   5   3      184.53      178.97      8.85 o 
  -8   5   3       59.24       51.81      4.78 o 
  -7   5   3      137.43      119.10      7.20 o 
  -6   5   3      103.93       93.10     10.93 o 
  -5   5   3     2550.47     2392.17     73.22 o 
  -4   5   3      346.88      300.55     17.69 o 
  -3   5   3     1088.38     1065.68     27.25 o 
  -2   5   3      576.56      448.47     22.96 o 
  -1   5   3     1236.94     1113.84     28.08 o 
   0   5   3     4260.05     4102.81    124.29 o 
   1   5   3        7.14        9.77      2.32 o 
   2   5   3     1124.19     1073.60     36.72 o 
   3   5   3     7886.76     7925.21    235.46 o 
   4   5   3      356.83      231.30      8.34 o 
   5   5   3        5.77        2.77      6.34 o 
   6   5   3      621.84      773.26     43.38 o 
   7   5   3      903.38     1060.29     31.59 o 
   8   5   3       10.79       10.17      2.84 o 
   9   5   3      268.16      307.00     10.88 o 
  10   5   3        0.51        0.00      4.49 o 
  11   5   3        1.89        4.80      4.51 o 
  12   5   3        0.99        2.68     10.31 o 
  13   5   3       15.25       34.88     12.61 o 
  14   5   3        1.71       19.34     11.23 o 
 -11   6   3       50.05       55.65     11.14 o 
 -10   6   3       96.98       78.88     11.37 o 
  -9   6   3        4.60        4.04      4.12 o 
  -8   6   3      189.93      189.05      9.14 o 
  -7   6   3      371.18      336.47     12.92 o 
  -6   6   3     1143.30     1130.40     35.93 o 
  -5   6   3        7.33        9.72      6.74 o 
  -4   6   3     1591.11     1538.55     74.07 o 
  -3   6   3      478.07      570.53     17.21 o 
  -2   6   3      182.79      148.23     15.35 o 
  -1   6   3      227.61      155.56      5.60 o 
   0   6   3      342.44      338.95     11.37 o 
   1   6   3      735.12      655.21     20.99 o 
   2   6   3        8.00        2.30      2.61 o 
   3   6   3      239.98      214.84      8.16 o 
   4   6   3      276.83      278.78      8.16 o 
   5   6   3      582.19      641.93     45.89 o 
   6   6   3      229.37      238.32      9.04 o 
   8   6   3       22.05       32.59      5.10 o 
   9   6   3       33.91       23.51     10.45 o 
  10   6   3      527.73      517.08     25.26 o 
  12   6   3      203.62      195.56     24.96 o 
  13   6   3       65.73       50.60     15.63 o 
  14   6   3      135.51      135.36     19.34 o 
 -10   7   3       43.88       56.84     10.68 o 
  -9   7   3       60.46       61.93     10.45 o 
  -8   7   3        3.57        7.15      8.07 o 
  -7   7   3      501.88      530.47     29.56 o 
  -6   7   3      302.01      312.19     19.98 o 
  -5   7   3      500.48      559.57     30.11 o 
  -4   7   3      142.87      185.52      8.77 o 
  -3   7   3      511.91      629.46     20.94 o 
  -2   7   3      320.00      297.80     11.03 o 
  -1   7   3       21.29        8.26      4.50 o 
   0   7   3     1415.02     1241.07     31.36 o 
   1   7   3        1.08        2.92      4.51 o 
   2   7   3      329.98      436.88     20.40 o 
   3   7   3     1697.13     1765.59     51.83 o 
   4   7   3     1143.49     1161.08     29.18 o 
   5   7   3        1.04        1.22      2.02 o 
   6   7   3      459.73      439.63     19.00 o 
   7   7   3        0.32        8.27      3.88 o 
  11   7   3       64.25      195.63     27.32 o 
  12   7   3       50.67       71.99     40.47 o 
  13   7   3       15.66       17.31      5.29 o 
  14   7   3       79.91       88.88     18.52 o 
 -10   8   3       15.84       20.45      5.75 o 
  -9   8   3       39.71       48.30      5.70 o 
  -8   8   3       80.86       79.72      6.54 o 
  -7   8   3       41.87       43.69      8.25 o 
  -6   8   3      444.71      463.17     17.07 o 
  -5   8   3      210.65      191.70      9.65 o 
  -4   8   3        1.87        1.52      4.18 o 
  -3   8   3      422.15      415.53     15.06 o 
  -2   8   3      149.94      139.06     24.71 o 
  -1   8   3      132.49      112.65      7.28 o 
   0   8   3      310.18      288.69     11.13 o 
   1   8   3       13.06       11.81      4.47 o 
   2   8   3      211.25      224.61      9.17 o 
   3   8   3      109.95      118.91      6.65 o 
   4   8   3      176.32      171.10      7.92 o 
   5   8   3     1940.02     2161.16     63.30 o 
   6   8   3       11.29       12.85      3.68 o 
   7   8   3      274.87      280.28     10.62 o 
   8   8   3      108.97       85.79      5.86 o 
   9   8   3      235.68      230.37     14.62 o 
  10   8   3      164.79      178.07     13.20 o 
  11   8   3      292.01      273.32     16.59 o 
  12   8   3      148.00      135.91     11.14 o 
  13   8   3        7.22        3.07      6.00 o 
  14   8   3       15.09       30.30      7.24 o 
  -9   9   3        0.27        0.00      6.60 o 
  -8   9   3       32.98       23.38      7.15 o 
  -7   9   3       59.35       53.81      7.47 o 
  -6   9   3       98.19      100.11     10.54 o 
  -5   9   3       36.69       20.12      6.51 o 
  -4   9   3      646.49      598.03     27.18 o 
  -3   9   3      450.50      523.68     24.52 o 
  -2   9   3       36.53       24.43      5.64 o 
  -1   9   3      199.12      202.86      9.27 o 
   0   9   3        1.29        0.24      4.77 o 
   1   9   3      584.13      650.56     28.37 o 
   2   9   3       61.38       55.32      4.72 o 
   3   9   3      476.66      547.11     23.70 o 
   4   9   3      195.49      225.73      9.43 o 
   5   9   3      276.72      252.94     10.52 o 
   6   9   3      597.36      718.44     23.00 o 
   7   9   3      177.54      195.78     10.68 o 
   8   9   3       91.05       79.80      9.49 o 
   9   9   3      107.92      121.97     11.83 o 
  10   9   3     1115.90     1107.55     50.15 o 
  11   9   3       72.41       81.41      8.98 o 
  12   9   3       31.25       30.76      6.97 o 
  13   9   3      157.94      137.97     12.33 o 
  -8  10   3        3.63        0.00      6.65 o 
  -7  10   3       16.78       16.64      7.20 o 
  -6  10   3        0.36        0.00      6.28 o 
  -5  10   3      231.83      287.21     16.64 o 
  -4  10   3        0.93        2.61      5.50 o 
  -3  10   3      168.62      201.36     12.51 o 
  -2  10   3       91.94      119.50      9.63 o 
  -1  10   3       58.85       79.55      6.24 o 
   0  10   3      204.72      206.61     10.02 o 
   1  10   3        1.21        0.00      3.26 o 
   2  10   3       16.82       13.14      4.21 o 
   3  10   3      159.27      153.26      8.29 o 
   4  10   3      130.02      152.45      8.39 o 
   5  10   3        0.31        0.00      3.86 o 
   6  10   3      330.73      313.78     12.21 o 
   7  10   3       32.67       30.26      4.68 o 
   8  10   3      142.97      115.32     12.15 o 
   9  10   3      105.82      100.20     10.73 o 
  10  10   3        0.25        0.00      6.74 o 
  11  10   3       10.44        5.04      6.88 o 
  12  10   3       92.04       87.50     10.27 o 
  13  10   3      123.88      119.31     11.50 o 
  -6  11   3       30.66       24.89      6.97 o 
  -5  11   3       60.36       67.79      8.20 o 
  -4  11   3       84.20       96.12      9.76 o 
  -3  11   3        8.85       12.65      6.00 o 
  -2  11   3      221.46      223.64     13.52 o 
  -1  11   3        3.27        0.00      5.50 o 
   0  11   3      118.64      109.24      7.29 o 
   1  11   3       39.13       44.89     10.84 o 
   2  11   3        0.07        0.00      6.17 o 
   3  11   3       87.60       80.75      6.88 o 
   4  11   3      176.29      173.88      8.95 o 
   5  11   3      270.06      282.43     11.77 o 
   6  11   3       54.46       68.12      5.58 o 
   7  11   3        2.12        5.20      3.99 o 
   8  11   3      325.88      340.02     20.44 o 
   9  11   3      117.61      113.72     12.70 o 
  10  11   3       21.04       16.73      7.98 o 
  11  11   3        1.41        5.23      6.69 o 
  12  11   3        1.78        0.00      7.10 o 
  -5  12   3       15.22       10.59      6.60 o 
  -4  12   3       11.41        3.62      6.74 o 
  -3  12   3       86.71       99.19      9.85 o 
  -2  12   3        7.61        8.57      5.78 o 
  -1  12   3       35.40       27.00      6.37 o 
   0  12   3        7.48        2.34      5.23 o 
   1  12   3      140.80      131.42      8.16 o 
   2  12   3       71.08       48.28     10.63 o 
   3  12   3      165.55      153.82      8.98 o 
   4  12   3       15.09       10.06      4.46 o 
   5  12   3      176.59      159.39      8.98 o 
   6  12   3      189.69      180.35      9.31 o 
   7  12   3       27.73       41.76      9.35 o 
   8  12   3       86.09       93.19     11.50 o 
   9  12   3       13.04       15.72      8.39 o 
  10  12   3       57.18       67.70      9.95 o 
  11  12   3       53.88       41.34      8.85 o 
  -3  13   3        8.38       10.63      7.33 o 
  -2  13   3       51.51       51.25      7.61 o 
  -1  13   3       36.22       38.04      7.43 o 
   0  13   3       25.72       27.18      6.88 o 
   1  13   3       22.83       26.31      6.23 o 
   2  13   3        5.46        3.35      2.80 o 
   3  13   3      118.61      123.24      8.33 o 
   4  13   3      180.90      169.91      9.72 o 
   5  13   3       28.34       20.74      4.69 o 
   6  13   3      116.13      136.79      8.75 o 
   7  13   3      140.97      118.12     14.48 o 
   8  13   3        3.09        0.00      7.61 o 
   9  13   3        0.81        0.00      7.06 o 
  10  13   3        0.18        0.00      7.61 o 
  -1  14   3       29.88       39.01      8.11 o 
   0  14   3      114.13      121.70     10.86 o 
   1  14   3        1.91        0.00      5.36 o 
   2  14   3      127.48      158.46     11.32 o 
   3  14   3       18.94        7.04      5.19 o 
   4  14   3       32.95       21.04      5.60 o 
   5  14   3      143.19      141.05      9.08 o 
   6  14   3        2.38        0.00      9.95 o 
   7  14   3      107.72      122.29     15.13 o 
   8  14   3        2.54        0.00      8.57 o 
  -8 -12   4       24.67       16.73      8.43 o 
  -7 -12   4       49.12       62.75      9.12 o 
  -6 -12   4       38.24       24.11      8.20 o 
  -5 -12   4        2.37        0.46      6.88 o 
  -4 -12   4        1.24        2.84      5.91 o 
  -2 -12   4       35.83       32.04      7.33 o 
   0 -12   4       81.50       71.46      8.07 o 
   1 -12   4        1.68        5.09      5.73 o 
 -10 -11   4        1.15        0.00      6.92 o 
  -9 -11   4        0.33        6.92      6.60 o 
  -8 -11   4        1.15        0.00      6.14 o 
  -7 -11   4        0.20        0.00      6.10 o 
  -6 -11   4      171.00      171.15     13.61 o 
  -5 -11   4      231.19      228.40     14.99 o 
  -4 -11   4        2.70        3.16      6.23 o 
  -3 -11   4        0.61        0.00      5.59 o 
  -1 -11   4       71.97       92.09      8.85 o 
   0 -11   4       23.00       42.44      6.83 o 
   1 -11   4       21.55       29.70      6.33 o 
   2 -11   4      130.74      156.07     11.46 o 
   3 -11   4        1.96        0.00      6.33 o 
 -11 -10   4        0.81        0.00      6.00 o 
 -10 -10   4       88.47       83.01      9.49 o 
  -9 -10   4      140.17      139.62     11.78 o 
  -8 -10   4       18.45       20.53      6.78 o 
  -7 -10   4      218.20      243.07     15.49 o 
  -6 -10   4      105.49       89.43      9.76 o 
  -5 -10   4      199.79      207.36     14.21 o 
  -4 -10   4      167.31      180.05     12.88 o 
  -3 -10   4       26.22       20.44      6.28 o 
  -2 -10   4       28.97       27.47      3.90 o 
  -1 -10   4       12.13       12.24      5.27 o 
   0 -10   4       14.58       33.96      6.33 o 
   1 -10   4      125.52      126.92     10.50 o 
   2 -10   4        6.68        4.54      5.96 o 
   3 -10   4      185.88      237.66     14.21 o 
   4 -10   4        2.00        0.00      6.00 o 
   5 -10   4        9.52        2.25      6.37 o 
 -12  -9   4        0.73        0.00      5.73 o 
 -11  -9   4      123.49      125.55     11.83 o 
 -10  -9   4       38.55       35.80      7.29 o 
  -9  -9   4        0.11        0.00      5.55 o 
  -8  -9   4       42.76       45.61      7.88 o 
  -7  -9   4       15.55       22.55      6.92 o 
  -6  -9   4       32.74       45.61      7.20 o 
  -5  -9   4      114.43       93.69      9.21 o 
  -4  -9   4      181.62      192.93     12.47 o 
  -3  -9   4      293.85      276.03     10.21 o 
  -2  -9   4       11.86        1.76      1.35 o 
  -1  -9   4        5.16        0.32      3.40 o 
   0  -9   4       69.29       67.10      7.10 o 
   1  -9   4        6.51        1.10      5.32 o 
   2  -9   4      332.15      329.52     17.28 o 
   3  -9   4        1.67        2.61      5.13 o 
   4  -9   4        1.06        0.00      5.64 o 
   5  -9   4       54.90       39.37      6.60 o 
   6  -9   4        1.11        0.78      5.09 o 
 -13  -8   4       32.52       40.38      7.52 o 
 -12  -8   4      126.85      126.51     11.78 o 
 -11  -8   4        4.03        9.08      6.51 o 
 -10  -8   4       11.26        7.99      4.53 o 
  -9  -8   4      222.44      221.37     10.56 o 
  -8  -8   4        0.79        0.93      3.51 o 
  -7  -8   4        0.95        0.00      4.40 o 
  -6  -8   4      457.81      465.67     16.74 o 
  -5  -8   4       71.74       60.18      5.01 o 
  -4  -8   4        0.49        0.18      2.38 o 
  -3  -8   4       75.67       80.34      4.29 o 
  -2  -8   4      436.85      381.27     43.06 o 
  -1  -8   4      185.79      152.36      6.00 o 
   0  -8   4       92.36       93.01      4.89 o 
   1  -8   4       90.04       75.63      7.65 o 
   2  -8   4      385.64      354.04     13.24 o 
   3  -8   4      135.80      138.79      7.50 o 
   4  -8   4      172.96      172.38      8.85 o 
   5  -8   4       21.83       21.76      6.51 o 
   6  -8   4      133.99      121.31      8.40 o 
   7  -8   4       48.40       61.81      6.14 o 
   8  -8   4        9.87        6.55      6.21 o 
 -13  -7   4       59.95      169.96     23.83 o 
 -12  -7   4       49.70       61.21     20.53 o 
 -11  -7   4       64.59       63.21      9.95 o 
  -9  -7   4        1.50        0.67      3.35 o 
  -8  -7   4       68.75       50.35      4.94 o 
  -7  -7   4        1.82        0.00      3.46 o 
  -6  -7   4        5.36        9.41      3.33 o 
  -5  -7   4       93.60       90.28      5.70 o 
  -4  -7   4        3.13        6.16      2.32 o 
  -3  -7   4     1059.95     1099.81     27.86 o 
  -2  -7   4      828.92      724.43     18.89 o 
  -1  -7   4      103.06      106.41      4.70 o 
   0  -7   4     1085.84     1021.19     26.08 o 
   1  -7   4      103.85       94.47      4.62 o 
   2  -7   4      120.76      127.61      7.15 o 
   3  -7   4      176.72      201.26      9.24 o 
   4  -7   4      406.81      427.00     15.69 o 
   5  -7   4      919.91      923.78     30.35 o 
   6  -7   4       16.81        9.25      4.52 o 
   7  -7   4        4.99        4.86      4.36 o 
   8  -7   4       56.99       66.36      6.42 o 
   9  -7   4        4.39        0.00      8.69 o 
 -13  -6   4       12.92       38.92     18.66 o 
 -12  -6   4        4.57        3.36      5.25 o 
 -11  -6   4      148.71      152.48     10.03 o 
 -10  -6   4        0.37        0.00     10.98 o 
  -9  -6   4      825.33      851.36     38.48 o 
  -8  -6   4       58.71       55.38      8.85 o 
  -7  -6   4      404.13      362.15     18.84 o 
  -6  -6   4      219.85      182.22     13.84 o 
  -5  -6   4      116.56      144.56      7.01 o 
  -4  -6   4      620.27      577.03     15.17 o 
  -3  -6   4       52.86       60.30      3.43 o 
  -2  -6   4     1304.30     1263.39     31.58 o 
  -1  -6   4      690.57      535.92     20.97 o 
   0  -6   4      213.47      200.44      6.48 o 
   1  -6   4      444.02      449.72     14.36 o 
   2  -6   4       71.37       67.69      3.96 o 
   3  -6   4      138.42      146.40      7.70 o 
   4  -6   4        0.46        2.59      3.86 o 
   5  -6   4      459.94      447.64     16.43 o 
   6  -6   4      193.95      200.97      9.54 o 
   7  -6   4       35.22       27.74      5.25 o 
   8  -6   4        0.71        0.00      4.09 o 
   9  -6   4       14.66       15.57      5.04 o 
  10  -6   4       10.21       12.52      6.49 o 
 -14  -5   4        0.05        0.00     14.67 o 
 -13  -5   4      140.07      151.63     44.69 o 
 -12  -5   4      172.98      185.99     35.80 o 
 -11  -5   4      101.42      107.15      8.47 o 
 -10  -5   4     1492.27     1413.55     53.95 o 
  -9  -5   4        6.20        0.00      6.83 o 
  -8  -5   4      834.18      849.19     28.86 o 
  -7  -5   4      768.08      694.50     24.06 o 
  -6  -5   4       93.85       84.38      5.67 o 
  -5  -5   4      948.40     1043.87     32.15 o 
  -4  -5   4      461.62      504.13     15.59 o 
  -3  -5   4      155.64      103.78      6.98 o 
  -2  -5   4       40.79       41.72      2.87 o 
  -1  -5   4      399.64      224.69     12.10 o 
   0  -5   4       37.68       51.74      4.11 o 
   1  -5   4      195.28      149.54      7.89 o 
   2  -5   4      276.50      238.86      7.31 o 
   3  -5   4      359.60      276.80     10.88 o 
   4  -5   4      139.19      128.17      7.14 o 
   5  -5   4       48.82       49.55      5.06 o 
   6  -5   4      672.10      691.50     23.65 o 
   7  -5   4      885.14      908.97     30.02 o 
   8  -5   4      111.09       94.10      7.52 o 
   9  -5   4        0.23        0.00      4.51 o 
  10  -5   4       50.40       44.59      9.14 o 
  11  -5   4        1.94        4.44      4.92 o 
 -14  -4   4       64.80        6.10     10.95 o 
 -13  -4   4       40.30       47.50     23.24 o 
 -12  -4   4       96.86       78.81     23.35 o 
 -11  -4   4     1059.65      940.12    111.38 o 
 -10  -4   4       17.02       17.83      8.87 o 
  -9  -4   4        6.05        0.00      4.28 o 
  -8  -4   4       72.76       70.70      8.14 o 
  -7  -4   4       90.30      123.89      6.99 o 
  -6  -4   4      418.06      426.99     15.36 o 
  -5  -4   4        0.95        7.92      1.62 o 
  -4  -4   4     1584.45     1835.94     45.27 o 
  -3  -4   4      783.56      799.25     20.42 o 
  -2  -4   4        9.08        6.27      1.49 o 
  -1  -4   4      499.08      544.31     24.77 o 
   0  -4   4     3256.87     3279.92     79.92 o 
   1  -4   4       20.70       24.88      2.75 o 
   2  -4   4     6102.02     5956.66    145.11 o 
   3  -4   4      128.32      119.05      6.69 o 
   4  -4   4      629.13      611.34     20.46 o 
   5  -4   4      499.07      460.68     16.57 o 
   6  -4   4      413.11      380.41     14.46 o 
   7  -4   4      176.87      201.08     10.07 o 
   8  -4   4      242.97      253.33     11.33 o 
   9  -4   4      227.03      227.17     10.79 o 
  10  -4   4        1.93        0.00      6.49 o 
  11  -4   4       60.22       59.23      6.16 o 
 -14  -3   4       12.32        0.00      8.80 o 
 -13  -3   4       87.31       61.47     13.29 o 
 -12  -3   4      193.82      178.53     21.08 o 
 -11  -3   4      113.35      108.41     18.40 o 
 -10  -3   4       32.72       27.01      8.50 o 
  -9  -3   4       88.42       72.09      6.63 o 
  -8  -3   4        2.77        0.06      3.46 o 
  -7  -3   4       47.65       48.17      4.40 o 
  -6  -3   4      413.32      436.60     15.36 o 
  -5  -3   4     4036.12     4518.57    140.14 o 
  -4  -3   4     1153.69     1324.76     32.85 o 
  -3  -3   4       33.30       45.18      2.91 o 
  -2  -3   4      246.68      169.37      7.95 o 
  -1  -3   4      297.56      253.64      7.82 o 
   0  -3   4     2272.66     2074.45     50.86 o 
   1  -3   4     2346.12     2449.00     60.07 o 
   2  -3   4        1.42        8.99      1.63 o 
   3  -3   4     2187.78     2308.95     56.61 o 
   4  -3   4      878.63      892.86     22.69 o 
   5  -3   4      891.69      986.23     31.58 o 
   6  -3   4      214.59      227.74     24.06 o 
   7  -3   4     1001.71      932.31     30.49 o 
   8  -3   4      943.37     1014.27     33.23 o 
   9  -3   4        9.79        6.98      4.33 o 
  10  -3   4      199.60      189.44      9.77 o 
  11  -3   4       39.61       49.41      5.92 o 
  12  -3   4       50.15       62.31      6.27 o 
 -14  -2   4        2.81        8.43      9.21 o 
 -13  -2   4        1.96        0.00      8.39 o 
 -12  -2   4        3.31        0.00      8.34 o 
 -11  -2   4        9.12        3.61      9.28 o 
 -10  -2   4       56.19       43.34      9.47 o 
  -9  -2   4      110.96      128.67     10.40 o 
  -8  -2   4      209.57      277.84     42.56 o 
  -7  -2   4       40.31       54.57      4.50 o 
  -6  -2   4        5.42        7.59      2.68 o 
  -5  -2   4      759.23      877.05     28.44 o 
  -4  -2   4     3981.52     3892.34     95.26 o 
  -3  -2   4     1486.32     1775.76     43.66 o 
  -2  -2   4       55.81       76.23      3.58 o 
  -1  -2   4     2175.62     1981.40     48.59 o 
   0  -2   4        1.66        6.19      2.52 o 
   1  -2   4     5882.63     5631.91    136.41 o 
   2  -2   4     6614.96     7077.35    171.50 o 
   3  -2   4      333.52      296.34      9.51 o 
   4  -2   4      216.07      240.17      7.01 o 
   5  -2   4       45.78       25.88      4.03 o 
   6  -2   4      216.81      241.68     26.45 o 
   7  -2   4      143.18      133.80      8.71 o 
   8  -2   4      198.61      182.35      9.50 o 
   9  -2   4      416.57      392.02     15.01 o 
  10  -2   4        4.11        3.24      7.61 o 
  11  -2   4       39.94       45.12      5.50 o 
  12  -2   4        0.40        0.82      7.91 o 
 -14  -1   4       19.77       29.84     10.91 o 
 -13  -1   4        2.64       16.59      8.85 o 
 -12  -1   4       97.25       74.76     12.61 o 
 -11  -1   4       95.76       84.48     11.96 o 
 -10  -1   4        6.45        0.16      3.69 o 
  -9  -1   4      999.83      948.48     31.76 o 
  -8  -1   4      374.89      379.17     39.40 o 
  -7  -1   4     1706.32     1786.51     56.78 o 
  -6  -1   4      104.81       67.95      4.67 o 
  -5  -1   4     1084.17     1185.64     37.81 o 
  -4  -1   4       42.32       57.03      2.91 o 
  -3  -1   4      173.90      248.67     11.02 o 
  -2  -1   4     1204.75     1289.48     31.91 o 
  -1  -1   4        6.75        5.93      2.15 o 
   0  -1   4     4436.52     4167.79    171.72 o 
   1  -1   4      378.49      422.88     30.03 o 
   2  -1   4       28.93       18.88      1.80 o 
   3  -1   4      327.25      263.71      8.63 o 
   4  -1   4      117.54       77.97      3.39 o 
   5  -1   4       26.70       24.98      1.93 o 
   6  -1   4       79.62       77.40      5.98 o 
   7  -1   4       45.69       45.61      5.45 o 
   8  -1   4       75.55       77.24      6.25 o 
   9  -1   4       99.67      105.72      6.95 o 
  10  -1   4        1.11        0.41      4.13 o 
  11  -1   4        3.63        2.57      4.22 o 
  12  -1   4       11.47        7.47      4.45 o 
  13  -1   4        8.76        9.76      9.53 o 
 -14   0   4       23.93       30.76     10.31 o 
 -13   0   4      171.55      182.57     17.14 o 
 -12   0   4        9.58       18.75      8.57 o 
 -11   0   4      101.19       82.18     11.41 o 
 -10   0   4      980.46      992.55     33.17 o 
  -9   0   4      881.07      963.09     32.08 o 
  -8   0   4     2121.66     2013.51     64.06 o 
  -7   0   4      111.39      113.84      5.49 o 
  -6   0   4     2379.70     2644.07     64.72 o 
  -5   0   4       20.42        5.50      4.19 o 
  -4   0   4     2152.40     2232.84     62.88 o 
  -3   0   4     1548.52     1732.25     42.64 o 
  -2   0   4     3107.50     3987.45     96.84 o 
  -1   0   4        5.31       24.66      2.84 o 
   0   0   4     1609.01     1657.36     77.20 o 
   1   0   4        2.69        0.46      1.79 o 
   2   0   4     2013.24     2317.07     56.85 o 
   3   0   4      687.06      850.76     25.00 o 
   4   0   4      166.91      134.24      4.56 o 
   5   0   4     1904.01     2175.97     53.34 o 
   6   0   4      233.56      218.51      6.81 o 
   7   0   4      130.32      165.64     28.97 o 
   8   0   4       17.90       36.26      7.84 o 
   9   0   4       60.81       47.78      7.65 o 
  10   0   4     1012.16      987.44     32.51 o 
  11   0   4       86.97       87.63      6.76 o 
  12   0   4       65.53       66.87      6.29 o 
  13   0   4        5.67       13.11      9.49 o 
 -14   1   4       18.14       44.74     11.09 o 
 -13   1   4       45.62       55.42     11.18 o 
 -12   1   4      222.80      238.12     18.79 o 
 -11   1   4       80.85       98.00     12.33 o 
 -10   1   4      629.47      651.29     36.30 o 
  -9   1   4      459.55      459.36     16.53 o 
  -8   1   4      239.30      326.41     21.22 o 
  -7   1   4     2305.47     2202.26     54.31 o 
  -6   1   4       44.43       49.28      3.12 o 
  -5   1   4      189.77      251.05      7.32 o 
  -4   1   4       73.56      112.85      3.98 o 
  -3   1   4     1348.04     1446.06     44.34 o 
  -2   1   4        2.31        1.32      1.75 o 
  -1   1   4      199.81      113.20     16.07 o 
   0   1   4       14.20       16.30      1.91 o 
   1   1   4     2984.07     3042.98     74.26 o 
   2   1   4     1814.93     1814.78     44.66 o 
   3   1   4      558.50      618.96     18.50 o 
   4   1   4       78.13       74.03      5.68 o 
   5   1   4      955.68     1049.55     26.34 o 
   6   1   4     1091.89     1275.32     31.84 o 
   7   1   4      238.22      235.85     15.12 o 
   8   1   4      412.73      403.19     14.78 o 
   9   1   4       84.13       88.73     10.91 o 
  10   1   4      644.90      637.45     21.88 o 
  11   1   4      547.86      511.83     18.53 o 
  12   1   4        4.07        6.78     10.08 o 
  13   1   4       89.38       76.00     12.42 o 
  14   1   4        0.76        0.00     10.45 o 
 -13   2   4       45.28       70.45     11.60 o 
 -12   2   4        3.08        6.55      8.48 o 
 -11   2   4      453.59      467.53     28.28 o 
 -10   2   4       55.84       59.72      9.72 o 
  -9   2   4        9.24       12.38      7.84 o 
  -8   2   4      294.33      316.44      9.33 o 
  -7   2   4      343.90      355.25     10.09 o 
  -6   2   4        1.99       14.60      2.03 o 
  -5   2   4      805.60      853.90     21.60 o 
  -4   2   4      489.16      541.78     13.98 o 
  -3   2   4     1483.54     1500.71     45.89 o 
  -2   2   4      454.28      749.33     52.30 o 
  -1   2   4     2482.57     2370.27     85.27 o 
   0   2   4     1605.17     1860.77     50.19 o 
   1   2   4      633.11      636.23     39.87 o 
   2   2   4     2188.69     2128.19     52.28 o 
   3   2   4     2784.52     3374.57     96.60 o 
   4   2   4     2654.75     2516.45     61.55 o 
   5   2   4     1110.12      962.60     24.24 o 
   6   2   4     6597.37     7079.22    171.94 o 
   7   2   4     8047.88     8201.06    199.43 o 
   8   2   4        2.02        4.05      2.81 o 
   9   2   4     1056.03     1038.45     33.74 o 
  10   2   4       43.59       35.69      6.81 o 
  11   2   4      181.00      188.15     13.48 o 
  12   2   4      717.06      714.13     40.52 o 
  13   2   4        0.13        1.79      9.53 o 
  14   2   4        0.18        0.00      9.08 o 
 -13   3   4       76.74       89.84     12.51 o 
 -12   3   4        0.40        7.70      7.93 o 
 -11   3   4       95.27       88.05     11.23 o 
 -10   3   4        0.12        0.00      7.98 o 
  -9   3   4       10.13       11.96      8.25 o 
  -8   3   4      918.75      931.05     29.99 o 
  -7   3   4        7.38       12.69      4.36 o 
  -6   3   4     1577.59     1441.43     35.95 o 
  -5   3   4      518.31      503.81     13.36 o 
  -4   3   4     3212.67     3071.27     75.08 o 
  -3   3   4      324.95      281.54      9.86 o 
  -2   3   4     2734.68     2613.60     79.25 o 
  -1   3   4     4383.66     4190.75    102.42 o 
   0   3   4      372.92      386.23     12.18 o 
   1   3   4    12065.09    10714.93    333.77 o 
   2   3   4     1068.85     1134.88     49.83 o 
   3   3   4      866.40      870.64     21.92 o 
   4   3   4       96.46       72.12      3.55 o 
   5   3   4     5120.03     5025.93    143.65 o 
   6   3   4     6125.03     5996.63    146.30 o 
   7   3   4      831.67      896.01     23.25 o 
   8   3   4       85.39       91.27      7.81 o 
   9   3   4      433.25      409.64     11.95 o 
  10   3   4      124.42      117.95      7.56 o 
  11   3   4      232.30      305.73     22.69 o 
  12   3   4       10.30       13.38      9.44 o 
  13   3   4      182.86      193.98     18.15 o 
  14   3   4      229.93      239.82     21.68 o 
 -12   4   4      110.22      165.93     16.64 o 
 -11   4   4       78.37       76.27     10.59 o 
 -10   4   4       59.25       65.04      9.81 o 
  -9   4   4        3.07        4.29      3.86 o 
  -8   4   4        1.37        5.29      3.91 o 
  -7   4   4      357.30      342.16     12.89 o 
  -6   4   4      342.19      326.52     10.57 o 
  -5   4   4     3174.37     2967.48     92.56 o 
  -4   4   4      597.89      602.92     15.70 o 
  -3   4   4     2435.02     2239.63     55.05 o 
  -2   4   4        6.94       14.29      1.73 o 
  -1   4   4     2964.41     3067.49     92.63 o 
   0   4   4        1.81        0.97      1.99 o 
   1   4   4        4.90        5.78      2.73 o 
   2   4   4     3326.38     3229.65     79.13 o 
   3   4   4      722.63      656.05     16.88 o 
   4   4   4      206.99      275.14     11.02 o 
   5   4   4      127.23      104.70      5.09 o 
   6   4   4      539.69      637.42     16.96 o 
   7   4   4       44.22       47.55      3.51 o 
   8   4   4      935.43     1092.57     28.24 o 
   9   4   4        0.10        5.36      3.08 o 
  10   4   4       96.51       85.02      6.38 o 
  11   4   4      134.78      169.78     17.88 o 
  12   4   4        0.92       11.23      9.40 o 
  13   4   4       92.70      118.62     15.40 o 
  14   4   4       79.37       93.41     13.71 o 
 -12   5   4       48.63       58.44     10.27 o 
 -11   5   4      202.73      220.61     18.20 o 
 -10   5   4       66.83       84.06     11.32 o 
  -9   5   4      308.30      342.08     13.58 o 
  -8   5   4       18.10       20.95      3.94 o 
  -7   5   4       15.69       11.63     10.61 o 
  -6   5   4      213.36      197.97      9.19 o 
  -5   5   4     1995.11     1813.77     45.33 o 
  -4   5   4     1418.14     1406.50     35.32 o 
  -3   5   4        9.15        5.02      2.08 o 
  -2   5   4     5091.70     5323.56    129.61 o 
  -1   5   4       30.30       44.27      4.81 o 
   0   5   4     2767.01     2933.86     83.04 o 
   1   5   4     3495.77     4071.80     99.79 o 
   2   5   4     1901.97     1907.91     47.33 o 
   3   5   4       19.92        9.11      4.62 o 
   4   5   4      685.00      734.11     42.43 o 
   5   5   4      484.80      418.62     28.92 o 
   6   5   4        0.84        1.92      5.55 o 
   7   5   4      905.69      858.14     37.11 o 
   8   5   4       51.43       43.06      3.60 o 
   9   5   4      633.04      668.54     21.00 o 
  10   5   4      125.10      119.47      8.29 o 
  11   5   4      110.09      133.75     11.09 o 
  12   5   4        6.28       20.81     10.31 o 
  13   5   4       62.89       60.60     12.24 o 
  14   5   4       72.60       90.48     14.12 o 
 -11   6   4       10.90       19.66      8.34 o 
 -10   6   4      326.67      323.96     36.23 o 
  -9   6   4      172.61       78.24      7.52 o 
  -8   6   4       30.49       41.84      5.22 o 
  -7   6   4        0.39        1.17      4.06 o 
  -6   6   4       49.32       44.72      4.68 o 
  -5   6   4      111.58      128.74      7.50 o 
  -4   6   4       12.35        6.29      7.25 o 
  -3   6   4     1631.27     1577.40     48.73 o 
  -2   6   4     2575.98     2566.44    110.04 o 
  -1   6   4      245.50      236.23      7.36 o 
   0   6   4     1111.18     1047.35     26.58 o 
   1   6   4        9.14       16.54      5.50 o 
   2   6   4       64.03       48.45      3.59 o 
   3   6   4     6236.48     5984.90    171.35 o 
   4   6   4       45.45       75.59      5.04 o 
   6   6   4     2079.04     2013.49     58.71 o 
   7   6   4        0.92        2.02      3.11 o 
   8   6   4      922.24      956.86     59.03 o 
   9   6   4        0.15        4.26      3.22 o 
  10   6   4      377.00      404.05     20.81 o 
  12   6   4      157.13      187.70     15.06 o 
  13   6   4        2.27        2.43     12.01 o 
  14   6   4       88.20       63.16     15.72 o 
 -10   7   4        9.09       15.18      6.17 o 
  -9   7   4        6.71        3.23      4.51 o 
  -8   7   4      312.38      346.67     14.94 o 
  -7   7   4        1.19        4.48      4.34 o 
  -6   7   4       49.75       50.45      5.23 o 
  -5   7   4        0.10        0.00      5.73 o 
  -4   7   4      140.93      150.69      7.64 o 
  -3   7   4     1285.26     1166.10     36.71 o 
  -2   7   4       75.86       83.71      4.83 o 
  -1   7   4     2025.67     1738.01     93.97 o 
   0   7   4       83.71      115.21      5.55 o 
   1   7   4        8.45       19.23      3.43 o 
   2   7   4       58.66       39.30      5.87 o 
   3   7   4      282.87      312.99     11.12 o 
   4   7   4     1591.09     1587.58     39.62 o 
   5   7   4       92.26       91.05      9.96 o 
   6   7   4     1081.21     1050.49     31.75 o 
   9   7   4       54.31       56.04      4.58 o 
  11   7   4      941.63      886.85     40.38 o 
  12   7   4       54.18       62.54      7.32 o 
  13   7   4       75.38       64.07     19.76 o 
 -10   8   4        0.72        4.41      5.07 o 
  -9   8   4       60.76       51.08      5.79 o 
  -8   8   4        0.53        1.11      4.73 o 
  -7   8   4      178.33      199.31     10.05 o 
  -6   8   4       60.12       66.58      6.00 o 
  -5   8   4        2.87        7.25      4.28 o 
  -4   8   4      571.94      598.82     20.32 o 
  -3   8   4       11.41       18.54      7.99 o 
  -2   8   4      271.28      303.37     28.90 o 
  -1   8   4      498.31      460.92     70.91 o 
   1   8   4       10.45       15.99      4.84 o 
   2   8   4      399.76      427.25     14.75 o 
   3   8   4      131.98      148.05      9.58 o 
   4   8   4        2.12        4.34      3.37 o 
   5   8   4      197.62      223.91      9.44 o 
   6   8   4       65.51       72.81      5.85 o 
   7   8   4      267.70      211.22      9.05 o 
   8   8   4       28.59       21.76      3.86 o 
   9   8   4       65.87       56.56      7.61 o 
  10   8   4      361.41      348.50     19.43 o 
  11   8   4       95.22       87.18      9.40 o 
  12   8   4        0.75        0.23      5.27 o 
  13   8   4        1.36        0.00      6.00 o 
  14   8   4        6.67       14.85      6.65 o 
  -9   9   4        1.95        0.28      6.60 o 
  -8   9   4       41.79       45.29      7.29 o 
  -7   9   4        2.20        0.00      5.32 o 
  -6   9   4      447.07      515.16     24.66 o 
  -5   9   4      257.61      278.09     15.22 o 
  -4   9   4      143.58      149.43     10.59 o 
  -3   9   4      199.85      236.01     14.03 o 
  -2   9   4       10.88        6.28     10.47 o 
  -1   9   4      369.58      396.12     18.88 o 
   0   9   4      603.69      578.82     57.09 o 
   1   9   4       34.75       28.03      7.24 o 
   2   9   4      160.84      195.31      8.97 o 
   3   9   4      256.25      265.17     10.66 o 
   4   9   4        1.11        1.46      4.29 o 
   5   9   4       93.46      135.45     14.48 o 
   6   9   4       50.58       56.19      4.84 o 
   7   9   4       43.43       44.82      4.82 o 
   8   9   4       42.70       40.90      8.00 o 
   9   9   4      120.55      117.11     11.78 o 
  10   9   4        2.95        7.38      6.23 o 
  11   9   4       93.47      105.19     10.50 o 
  12   9   4      131.40      137.42     11.55 o 
  13   9   4       54.69       72.42      9.12 o 
  -8  10   4       19.59       19.53      7.38 o 
  -7  10   4       10.61       14.53      6.83 o 
  -6  10   4        0.10        0.00      5.45 o 
  -5  10   4      552.42      585.01     27.27 o 
  -4  10   4      306.08      255.77     14.62 o 
  -3  10   4       22.81       29.52      5.82 o 
  -2  10   4       59.31       60.32      6.74 o 
  -1  10   4        3.74        3.86      4.59 o 
   0  10   4      206.94      163.57     17.14 o 
   1  10   4      558.63      548.89     24.89 o 
   2  10   4      115.24      110.01      7.11 o 
   3  10   4       19.06       13.86      4.50 o 
   4  10   4      117.90      115.43      7.60 o 
   5  10   4        7.32       19.22      4.55 o 
   6  10   4      108.60      105.31      6.94 o 
   7  10   4       93.99      114.38      7.37 o 
   8  10   4        8.14        2.22      3.86 o 
   9  10   4       49.76       50.19      8.25 o 
  10  10   4       71.23       69.58      8.98 o 
  11  10   4       14.55        5.87      6.92 o 
  12  10   4        5.76        1.38      6.00 o 
  13  10   4      255.55      268.37     17.69 o 
  -6  11   4        3.88       11.64      6.19 o 
  -5  11   4        9.09        0.32      6.28 o 
  -4  11   4       85.94       79.80      8.25 o 
  -3  11   4       30.35       25.35      6.69 o 
  -2  11   4       33.09       25.21      6.37 o 
  -1  11   4       31.92       35.02      5.91 o 
   0  11   4        9.80        3.46     10.95 o 
   1  11   4        1.96        0.00      3.05 o 
   2  11   4        2.01        0.00      8.18 o 
   3  11   4       14.29        8.60      4.28 o 
   4  11   4       68.54       59.67      5.75 o 
   5  11   4        1.59        1.47      8.62 o 
   6  11   4       37.31       31.20      4.89 o 
   7  11   4       79.86       80.71      6.55 o 
   8  11   4       43.71       40.38      8.85 o 
   9  11   4      147.26      148.14     13.11 o 
  10  11   4        1.71        0.00      7.10 o 
  11  11   4       23.42       35.80      8.62 o 
  12  11   4       52.22       57.75      9.49 o 
  -5  12   4        0.09        0.00      6.55 o 
  -4  12   4       54.06       64.86      8.20 o 
  -3  12   4       39.81       47.62      7.33 o 
  -2  12   4       60.25       51.75      7.65 o 
  -1  12   4       39.15       50.79      6.97 o 
   0  12   4      215.42      255.26     14.44 o 
   1  12   4      172.70      161.05     18.61 o 
   2  12   4        0.03        0.00      5.04 o 
   3  12   4      129.53      132.89      8.45 o 
   4  12   4        0.45        0.00     12.70 o 
   5  12   4      174.06      185.84      9.65 o 
   6  12   4      117.80      136.48      8.56 o 
   7  12   4       20.65       20.11      5.00 o 
   8  12   4      518.23      562.23     30.30 o 
   9  12   4        6.98        0.00      7.56 o 
  10  12   4        4.02        0.18      7.65 o 
  11  12   4       12.94       23.88      8.57 o 
  -3  13   4       95.73      127.84     11.69 o 
  -2  13   4       89.90       74.94      8.39 o 
  -1  13   4       74.96       75.81      8.16 o 
   0  13   4       90.43       76.00      8.07 o 
   1  13   4       68.40       74.58      8.11 o 
   2  13   4      252.53      231.84     13.48 o 
   3  13   4       45.37       31.75      5.62 o 
   4  13   4      228.19      234.72     11.41 o 
   5  13   4      220.71      200.28     12.90 o 
   6  13   4        0.54        0.00      4.65 o 
   7  13   4      116.29      114.64     13.71 o 
   8  13   4       37.36       49.00     10.22 o 
   9  13   4        6.08        1.24      7.79 o 
  10  13   4       49.87       68.34     11.46 o 
  -1  14   4       17.64        0.00      6.65 o 
   0  14   4        0.13        0.00      5.64 o 
   1  14   4       45.09       38.73      7.24 o 
   2  14   4        2.65        0.46      5.73 o 
   3  14   4       20.23        8.29      7.88 o 
   4  14   4       22.53       19.20      9.81 o 
   5  14   4        3.18        0.00      4.66 o 
   6  14   4       77.10       81.64     12.01 o 
   7  14   4        0.05        0.00     10.22 o 
   8  14   4        2.68        0.00      8.62 o 
  -6 -12   5       94.77      115.83     12.51 o 
  -5 -12   5       36.83       46.52      8.80 o 
  -4 -12   5       30.20       31.67      8.02 o 
  -1 -12   5       34.66       50.42      6.92 o 
  -9 -11   5        2.01        0.00      6.28 o 
  -8 -11   5        4.48        0.00      6.92 o 
  -7 -11   5       39.54       54.36      8.43 o 
  -6 -11   5        4.14        6.88      7.06 o 
  -5 -11   5      112.64      139.39     12.33 o 
  -4 -11   5        2.24        2.15      6.23 o 
  -3 -11   5        2.95       10.77      5.73 o 
  -2 -11   5        5.28        0.00      4.13 o 
  -1 -11   5        0.97        6.60      5.45 o 
   0 -11   5      121.12      137.88     11.00 o 
   1 -11   5       57.67       59.59      8.07 o 
   2 -11   5        8.49        1.19      5.68 o 
 -10 -10   5       15.47        6.65      6.46 o 
  -9 -10   5        0.28        3.99      6.74 o 
  -8 -10   5       11.12       14.21      7.15 o 
  -7 -10   5       36.18       40.57      7.52 o 
  -6 -10   5      155.54      169.32     13.20 o 
  -5 -10   5        6.24        3.80      5.64 o 
  -4 -10   5       23.84       26.17      6.88 o 
  -3 -10   5       13.31       10.59      5.32 o 
  -2 -10   5        0.06        0.00      1.56 o 
  -1 -10   5        6.57        8.07      4.81 o 
   0 -10   5        6.50        1.97      5.64 o 
   1 -10   5       29.58       23.88      6.37 o 
   2 -10   5      244.07      265.94     15.17 o 
   3 -10   5       10.35       12.19      6.00 o 
   4 -10   5        7.08       14.07      6.74 o 
 -11  -9   5       24.39       25.21      7.01 o 
 -10  -9   5       71.97       72.33      8.85 o 
  -9  -9   5      104.25      124.54     11.64 o 
  -8  -9   5       15.89        8.66      5.82 o 
  -7  -9   5        8.58        2.66      5.50 o 
  -6  -9   5        7.21        7.24      6.33 o 
  -5  -9   5       18.91       24.16      6.10 o 
  -4  -9   5        0.37        0.00      5.27 o 
  -3  -9   5        0.03        0.00      3.03 o 
  -2  -9   5      110.03       12.51      2.34 o 
  -1  -9   5       47.11       52.83      4.29 o 
   0  -9   5        0.40        4.22      5.09 o 
   1  -9   5      301.40      303.44     16.23 o 
   2  -9   5       66.07       64.45      7.75 o 
   3  -9   5       71.32      102.49      9.95 o 
   4  -9   5       13.10       17.88      6.51 o 
   5  -9   5       10.29       14.81      6.51 o 
   6  -9   5       44.05       54.41      7.65 o 
 -12  -8   5        0.01        1.19      5.78 o 
 -11  -8   5       11.68       11.92      6.10 o 
 -10  -8   5      127.38      121.38      8.06 o 
  -9  -8   5       30.01       28.63      4.76 o 
  -8  -8   5      544.71      558.79     21.52 o 
  -7  -8   5       72.06       78.86      5.82 o 
  -6  -8   5        2.32        0.58      3.28 o 
  -5  -8   5       31.17       18.19      4.86 o 
  -4  -8   5        0.20        0.00      3.12 o 
  -3  -8   5      152.23      161.42      6.12 o 
  -2  -8   5      204.01      160.51     11.24 o 
  -1  -8   5      632.51      619.84     16.68 o 
   0  -8   5      352.18      340.86     10.19 o 
   1  -8   5        0.92        0.00      5.16 o 
   2  -8   5      264.14      259.46     13.82 o 
   3  -8   5       21.26       10.67      4.10 o 
   4  -8   5        0.48        0.72      4.11 o 
   5  -8   5        8.95        8.25      4.67 o 
   6  -8   5        1.62        0.00      4.40 o 
   7  -8   5        1.36        0.00      7.93 o 
 -13  -7   5        3.71        7.99      5.84 o 
 -12  -7   5       98.14       92.17      8.41 o 
 -11  -7   5       71.78       59.26      9.90 o 
 -10  -7   5       95.64       94.75      7.41 o 
  -9  -7   5     1588.47      880.38     44.87 o 
  -8  -7   5       47.20       53.54      7.29 o 
  -7  -7   5     1011.16      982.35     32.65 o 
  -6  -7   5      461.89      489.02     17.62 o 
  -5  -7   5        0.35        0.30      4.70 o 
  -4  -7   5       88.35       84.93      4.77 o 
  -3  -7   5      191.73      203.99      6.73 o 
  -2  -7   5      297.65      253.09      7.92 o 
  -1  -7   5        6.27        5.93      2.54 o 
   0  -7   5      666.87      663.00     17.57 o 
   1  -7   5      103.30       81.19     17.10 o 
   2  -7   5       46.06       46.56      4.69 o 
   3  -7   5        5.12        8.12      3.97 o 
   4  -7   5        2.39        0.00      3.68 o 
   5  -7   5      258.25      243.66     10.93 o 
   6  -7   5       39.52       44.59      5.50 o 
   7  -7   5       27.33       33.30      5.60 o 
   8  -7   5       49.14       60.07      6.55 o 
 -13  -6   5      159.12      143.01     11.64 o 
 -12  -6   5       78.90       87.12      7.90 o 
 -11  -6   5        0.31        0.00      5.25 o 
 -10  -6   5      536.25      517.12     19.65 o 
  -9  -6   5       20.19       21.23      4.37 o 
  -8  -6   5      520.24      499.95     18.30 o 
  -7  -6   5       13.82       16.06      4.24 o 
  -6  -6   5      422.32      422.29     21.08 o 
  -5  -6   5      179.61      182.70     11.64 o 
  -4  -6   5       20.97       20.43      3.60 o 
  -3  -6   5      149.52      180.51      6.04 o 
  -2  -6   5       43.55       34.42      2.63 o 
  -1  -6   5      133.00       63.37      6.72 o 
   0  -6   5        3.58        2.20      1.86 o 
   1  -6   5      169.65      187.94      6.43 o 
   2  -6   5       18.65       23.52      8.14 o 
   3  -6   5      499.14      501.82     17.67 o 
   4  -6   5      563.34      520.12     18.48 o 
   5  -6   5      671.46      603.36     20.95 o 
   6  -6   5       77.78       81.63      6.59 o 
   7  -6   5      222.62      194.02      9.73 o 
   8  -6   5       56.51       55.65      6.03 o 
   9  -6   5       12.63        2.72      4.57 o 
 -13  -5   5        3.49        0.00      5.29 o 
 -12  -5   5       27.34       25.51      5.78 o 
 -11  -5   5        9.46        7.01      4.80 o 
 -10  -5   5      431.67      429.49     17.18 o 
  -9  -5   5        4.50        4.01      4.29 o 
  -8  -5   5        0.06        0.07      3.93 o 
  -7  -5   5      122.86       94.59      6.56 o 
  -6  -5   5       33.75       36.27      4.02 o 
  -5  -5   5        2.86        1.11      2.68 o 
  -4  -5   5       29.75       25.15      2.25 o 
  -3  -5   5       66.13       68.19      3.43 o 
  -2  -5   5      141.20      200.35      8.43 o 
  -1  -5   5      405.76      392.18     20.12 o 
   0  -5   5      103.87       96.01      4.35 o 
   1  -5   5        1.47        2.54      2.13 o 
   2  -5   5        0.30        0.83      2.15 o 
   3  -5   5       20.15       11.71      4.05 o 
   4  -5   5     1708.70     1854.89     57.75 o 
   5  -5   5      135.81      114.26      7.53 o 
   6  -5   5     1764.51     1672.89     52.81 o 
   7  -5   5      218.75      221.16     10.53 o 
   8  -5   5      152.19      130.17      8.36 o 
   9  -5   5       18.90       21.04      4.90 o 
  10  -5   5       27.63       22.24      5.10 o 
 -14  -4   5        0.06        0.00      8.48 o 
 -13  -4   5        4.91        0.00      9.51 o 
 -12  -4   5        1.54        0.00      4.30 o 
 -11  -4   5       95.78       88.31     15.08 o 
 -10  -4   5        2.43        1.78      4.10 o 
  -9  -4   5        0.10        0.00      4.05 o 
  -8  -4   5       54.40       51.86      4.98 o 
  -7  -4   5      662.62      703.43     34.93 o 
  -6  -4   5        0.66        5.28      5.00 o 
  -5  -4   5      764.51      741.72     24.57 o 
  -4  -4   5      308.59      284.80     12.95 o 
  -3  -4   5      918.83      916.41     23.18 o 
  -2  -4   5      505.39      617.85     16.00 o 
  -1  -4   5      586.90      590.82     40.71 o 
   0  -4   5     3893.72     3933.80     96.04 o 
   1  -4   5     1353.80     1356.39     33.82 o 
   2  -4   5     1209.49     1134.25     28.61 o 
   3  -4   5      622.61      740.09     22.46 o 
   4  -4   5       21.51       26.63      4.03 o 
   5  -4   5      416.48      479.14     16.99 o 
   6  -4   5      166.38      186.59     10.68 o 
   7  -4   5      809.49      839.43     28.22 o 
   8  -4   5       98.19       84.38      6.89 o 
   9  -4   5      203.52      190.80      9.72 o 
  10  -4   5       66.37       70.68      6.28 o 
  11  -4   5        0.02        2.60      4.61 o 
 -14  -3   5        7.29        8.07      9.26 o 
 -13  -3   5        1.22        0.00      7.93 o 
 -12  -3   5        3.08        0.00      7.33 o 
 -11  -3   5      321.77      278.58     15.70 o 
 -10  -3   5       34.88       46.21      5.98 o 
  -9  -3   5       48.22       39.25      4.92 o 
  -8  -3   5      221.23      237.88     10.40 o 
  -7  -3   5      119.81      112.09      6.89 o 
  -6  -3   5     1741.98     1711.79     54.46 o 
  -5  -3   5        1.60        2.89      1.24 o 
  -4  -3   5     1951.73     1765.25     43.53 o 
  -3  -3   5      298.97      288.55      7.99 o 
  -2  -3   5     2538.47     2431.17     59.48 o 
  -1  -3   5     1310.57     1361.97     33.77 o 
   0  -3   5       22.95       49.65      4.13 o 
   1  -3   5     2026.45     1955.55     48.16 o 
   2  -3   5      381.34      436.48     14.79 o 
   3  -3   5       11.76        8.19      1.80 o 
   4  -3   5      292.50      266.64      8.09 o 
   5  -3   5      200.33      219.78      9.56 o 
   6  -3   5       33.45       28.51      4.78 o 
   7  -3   5        7.67       10.34      4.40 o 
   8  -3   5        1.95        0.00      3.95 o 
   9  -3   5       99.20      101.08      6.97 o 
  10  -3   5       21.69       27.95      6.05 o 
  11  -3   5       19.70       20.43      4.91 o 
  12  -3   5       22.78       11.90      5.26 o 
 -14  -2   5        7.38        6.78      9.35 o 
 -13  -2   5        8.83        8.25      9.81 o 
 -12  -2   5      172.42      158.65     13.09 o 
 -11  -2   5        0.05        0.00      6.69 o 
 -10  -2   5      233.37      233.61     24.87 o 
  -9  -2   5      917.19      937.68     31.65 o 
  -8  -2   5       49.70       56.50      5.07 o 
  -7  -2   5      328.05      414.62     15.08 o 
  -6  -2   5     1280.18     1419.06     45.41 o 
  -5  -2   5     5570.31     5414.68    168.03 o 
  -4  -2   5        3.52       12.63      2.70 o 
  -3  -2   5     1254.06     1343.78     33.20 o 
  -2  -2   5       35.66       37.28      2.76 o 
  -1  -2   5      117.27       68.81      3.63 o 
   0  -2   5      181.99      176.26     10.45 o 
   1  -2   5       34.76       43.56      3.37 o 
   2  -2   5     1436.62     1865.47     45.97 o 
   3  -2   5     1214.68     1228.71     30.64 o 
   4  -2   5      118.51      133.20      4.86 o 
   5  -2   5       54.39      103.80     14.90 o 
   6  -2   5      150.12      213.51     40.24 o 
   7  -2   5       10.51        9.36      4.72 o 
   8  -2   5      476.87      463.33     17.10 o 
   9  -2   5      151.69      135.81      8.28 o 
  10  -2   5       65.28       53.19      5.81 o 
  11  -2   5      117.97      120.17     12.28 o 
  12  -2   5       11.16       12.48      6.53 o 
 -14  -1   5       12.08       30.39     11.09 o 
 -13  -1   5       21.04       25.58      9.35 o 
 -12  -1   5      107.59       99.24     13.66 o 
 -11  -1   5      336.38      317.66     13.14 o 
 -10  -1   5      626.39      560.74     20.33 o 
  -9  -1   5      629.93      585.53     20.80 o 
  -8  -1   5      559.28      579.57     49.37 o 
  -7  -1   5      174.89      179.01     24.91 o 
  -6  -1   5      415.46      627.64     21.16 o 
  -5  -1   5     5095.28     5446.21    132.39 o 
  -4  -1   5     4660.37     5172.72    125.79 o 
  -3  -1   5      149.42      141.61      5.47 o 
  -2  -1   5      657.90      844.14     21.15 o 
  -1  -1   5      791.12      841.19     21.16 o 
   0  -1   5       46.47       45.10      2.94 o 
   1  -1   5      380.09      359.12      9.59 o 
   2  -1   5        3.14        0.59      4.97 o 
   3  -1   5       33.36       63.86      7.01 o 
   4  -1   5     1850.20     1909.94     47.02 o 
   5  -1   5      482.57      560.98     14.80 o 
   6  -1   5      255.27      297.29     22.35 o 
   7  -1   5      304.31      384.34     14.26 o 
   8  -1   5       30.24       31.47      4.97 o 
   9  -1   5      471.25      496.21     18.06 o 
  10  -1   5      293.78      276.95     11.98 o 
  11  -1   5       99.98      103.67      7.38 o 
  12  -1   5        0.87        0.00      4.09 o 
  13  -1   5        1.70        0.00      9.44 o 
 -14   0   5       12.66       34.33     10.45 o 
 -13   0   5       95.96      126.55     15.45 o 
 -12   0   5       48.44       48.86      9.99 o 
 -11   0   5       73.05       71.92     10.59 o 
 -10   0   5      573.95      578.75     20.58 o 
  -9   0   5      150.69      112.14      6.90 o 
  -8   0   5      998.04     1007.11     33.13 o 
  -7   0   5     2242.70     2546.99     80.31 o 
  -6   0   5      587.25      578.27     15.38 o 
  -5   0   5      261.90      190.67     13.45 o 
  -4   0   5       96.22      122.85      4.29 o 
  -3   0   5      698.03      581.28     14.83 o 
  -2   0   5     2259.20     2732.48     66.80 o 
  -1   0   5     2226.26     2355.63     57.82 o 
   0   0   5      287.61      356.05     24.48 o 
   1   0   5      709.99      811.98     20.41 o 
   2   0   5     1516.86     1699.35     41.91 o 
   3   0   5      297.74      266.92      7.53 o 
   4   0   5       19.60       58.19      3.21 o 
   5   0   5        4.24        6.92      1.92 o 
   6   0   5      273.98      282.96      8.51 o 
   7   0   5      426.98      469.95     37.01 o 
   8   0   5      816.00      778.19     29.04 o 
   9   0   5       78.18       80.51      6.63 o 
  10   0   5      375.77      351.54     14.12 o 
  11   0   5       69.09       73.25      6.18 o 
  12   0   5       56.46       60.03      7.04 o 
  13   0   5       14.47       11.23      9.58 o 
 -13   1   5        2.14        6.05      7.93 o 
 -12   1   5       94.24      107.72     13.25 o 
 -11   1   5       73.73       76.64     10.50 o 
 -10   1   5       60.56       74.85     10.18 o 
  -9   1   5      128.86      130.18      7.44 o 
  -8   1   5      913.30      870.64     28.98 o 
  -7   1   5      158.44      208.44     11.83 o 
  -6   1   5     2946.27     3274.98     80.13 o 
  -5   1   5     3602.64     4085.45     99.50 o 
  -4   1   5     1263.17     1773.15     90.92 o 
  -3   1   5     2552.01     2857.27     69.67 o 
  -2   1   5     1157.94     1216.96     30.11 o 
  -1   1   5     2407.77     2549.11     79.30 o 
   0   1   5     5163.85     4900.29    119.12 o 
   1   1   5      486.71      441.56     31.54 o 
   2   1   5     1357.10     1189.34     29.62 o 
   3   1   5      109.22      118.47      4.93 o 
   4   1   5       12.83       18.35      2.55 o 
   5   1   5      608.00      624.38     16.24 o 
   6   1   5      241.86      262.89      7.98 o 
   7   1   5      374.78      291.11      8.83 o 
   8   1   5      558.61      553.91     19.16 o 
   9   1   5      338.66      347.75     13.82 o 
  10   1   5       74.31       51.64      5.48 o 
  11   1   5      423.18      375.43     14.66 o 
  12   1   5       77.51       76.02      6.58 o 
  13   1   5        5.44        0.00      9.12 o 
 -13   2   5       12.39        9.03      8.20 o 
 -12   2   5       74.66       70.68     11.28 o 
 -11   2   5        3.95       20.17      8.94 o 
 -10   2   5        1.03        1.10      7.01 o 
  -9   2   5       80.22       84.06     10.31 o 
  -8   2   5        0.23        0.00      3.09 o 
  -7   2   5     1206.89     1188.28     30.02 o 
  -6   2   5     2124.61     2358.50     58.06 o 
  -5   2   5       46.16       54.88      3.47 o 
  -4   2   5     2620.65     2517.37     76.38 o 
  -3   2   5      141.16      108.22      3.97 o 
  -2   2   5      895.04      890.03     43.58 o 
  -1   2   5     1359.17     1382.87     94.88 o 
   0   2   5     4228.63     4435.54    107.77 o 
   1   2   5     1521.17     1388.69     41.46 o 
   2   2   5       18.74       31.09      2.59 o 
   3   2   5       17.22       52.90      3.91 o 
   4   2   5      500.42      540.67     14.09 o 
   5   2   5      265.78      311.82      8.96 o 
   6   2   5      433.10      458.59     12.55 o 
   7   2   5      974.86     1026.63     26.11 o 
   8   2   5      376.41      391.49     11.42 o 
   9   2   5      138.40      168.49      8.95 o 
  10   2   5      184.97      176.21      9.11 o 
  11   2   5       21.73       12.45      4.22 o 
  12   2   5       27.96       24.75      9.95 o 
  13   2   5       67.58       69.30     12.01 o 
  14   2   5       31.10       21.45     11.73 o 
 -13   3   5       72.24       98.55     12.65 o 
 -12   3   5       47.63       40.93      9.26 o 
 -11   3   5      206.08      221.30     18.06 o 
 -10   3   5      547.81      625.35     34.93 o 
  -9   3   5      113.06       99.97     11.78 o 
  -8   3   5      396.44      433.26     15.62 o 
  -7   3   5      182.25      168.76      5.97 o 
  -6   3   5      373.95      375.82     10.57 o 
  -5   3   5     1185.05     1076.86     27.06 o 
  -4   3   5     1316.66     1312.14     32.70 o 
  -3   3   5     1594.28     1144.80    182.64 o 
  -2   3   5       44.39       56.27      6.43 o 
  -1   3   5     8075.69     8428.39    419.38 o 
   0   3   5      463.92      552.01     27.24 o 
   1   3   5     1560.96     1500.40     37.20 o 
   2   3   5      673.55      745.87     32.05 o 
   3   3   5      798.68      946.39     23.93 o 
   4   3   5       38.76       72.22      8.34 o 
   5   3   5      294.96      234.98     14.34 o 
   6   3   5     2030.86     2122.14     52.36 o 
   7   3   5     2514.97     2602.79     64.36 o 
   8   3   5      539.68      522.13     14.46 o 
   9   3   5      252.25      237.33      8.37 o 
  10   3   5      819.96      898.61     29.80 o 
  11   3   5       63.20       69.52      6.07 o 
  12   3   5      222.60      211.17     19.34 o 
  13   3   5      153.67      167.90     18.15 o 
  14   3   5       39.11       43.73     12.38 o 
 -12   4   5       44.55       63.85     10.13 o 
 -11   4   5      176.05      190.22     15.77 o 
 -10   4   5        0.69        0.00      6.78 o 
  -9   4   5      392.61      392.04     23.51 o 
  -8   4   5       30.31       33.97      4.84 o 
  -7   4   5      169.70      154.50      7.94 o 
  -6   4   5      181.39      178.89      6.26 o 
  -5   4   5       40.93       56.39      3.89 o 
  -4   4   5        0.92        1.32      1.83 o 
  -3   4   5     1013.44      976.24     24.58 o 
  -2   4   5     2669.46     2538.37     77.03 o 
  -1   4   5     1880.20     1772.63     43.70 o 
   0   4   5     4086.33     4516.53    110.01 o 
   1   4   5     1091.08     1228.76     30.68 o 
   2   4   5      408.22      429.47     11.42 o 
   3   4   5       36.35       38.99      2.55 o 
   4   4   5     4583.97     4363.43    106.45 o 
   5   4   5       30.60       30.21      2.70 o 
   6   4   5     1196.35     1005.96     25.77 o 
   7   4   5      816.28      842.61     25.60 o 
   8   4   5      326.51      321.91     10.04 o 
   9   4   5     2300.01     2420.31     60.40 o 
  10   4   5       88.67       87.99      5.30 o 
  11   4   5       46.37       64.73      6.55 o 
  12   4   5       53.72       45.84     11.55 o 
  13   4   5      236.27      260.67     21.91 o 
  14   4   5       52.36       57.39     13.11 o 
 -12   5   5       28.69       33.74      9.81 o 
 -11   5   5       11.86       18.15      8.66 o 
 -10   5   5       52.70       45.33      8.80 o 
  -9   5   5      234.14      239.07     10.52 o 
  -8   5   5        0.65        1.05      3.88 o 
  -7   5   5        1.35        0.00      3.94 o 
  -6   5   5      178.50      203.15     14.81 o 
  -5   5   5      232.44      315.26      9.36 o 
  -4   5   5      346.25      337.51      9.72 o 
  -3   5   5       54.17       59.61      3.37 o 
  -2   5   5       65.15       34.49      7.24 o 
  -1   5   5     1156.70     1190.74     29.83 o 
   0   5   5     1060.04     1026.61     25.81 o 
   1   5   5      919.62     1048.19     26.37 o 
   2   5   5     1901.55     1779.74     44.05 o 
   3   5   5     1858.40     1671.20     41.57 o 
   4   5   5     1747.47     1999.91     49.79 o 
   5   5   5      996.80     1011.07     25.93 o 
   6   5   5       18.27       36.49      6.08 o 
   7   5   5      132.09      113.28      6.45 o 
   8   5   5      755.96      716.50     23.61 o 
   9   5   5      661.48      701.53     22.04 o 
  10   5   5        0.88        0.99      4.42 o 
  11   5   5        0.06        0.00      6.21 o 
  12   5   5      274.25      298.99     23.42 o 
  13   5   5        0.49        2.84      9.76 o 
  14   5   5       94.34       92.31     15.22 o 
 -11   6   5      137.08      165.19     15.91 o 
 -10   6   5        6.71        8.30      7.38 o 
  -9   6   5        6.09        3.15      4.27 o 
  -8   6   5      149.10      151.49     13.93 o 
  -7   6   5        0.76        1.04      3.95 o 
  -6   6   5      164.55      160.14      8.09 o 
  -5   6   5       32.59       34.92      8.05 o 
  -4   6   5      326.26      314.46     22.70 o 
  -3   6   5     2456.01     2481.19     61.52 o 
  -2   6   5     1067.12      957.34     24.57 o 
  -1   6   5     1171.34     1029.92     32.06 o 
   0   6   5        1.84        1.63      1.38 o 
   1   6   5     2769.60     2765.16     68.16 o 
   2   6   5     1801.04     2075.32     51.45 o 
   3   6   5      183.13      168.51      6.09 o 
   4   6   5      498.93      414.66     13.82 o 
   5   6   5      342.09      333.70     11.51 o 
   6   6   5      404.29      392.44     15.77 o 
   7   6   5      412.37      440.69     28.80 o 
   8   6   5      184.00      126.47     10.46 o 
   9   6   5        2.11        4.33      4.10 o 
  10   6   5      201.49      190.64      8.07 o 
  11   6   5       37.55       36.62      6.60 o 
  12   6   5       63.59       77.02      7.11 o 
  13   6   5      167.05      165.15     20.08 o 
  14   6   5        5.19       12.93     12.83 o 
 -10   7   5      165.33      195.40     16.78 o 
  -9   7   5      126.64      142.86      8.73 o 
  -8   7   5        0.28        3.24      4.04 o 
  -7   7   5      367.82      372.42     14.24 o 
  -6   7   5       28.22       29.60      4.37 o 
  -5   7   5      176.91      174.31      8.37 o 
  -4   7   5       52.65       69.99     14.64 o 
  -3   7   5      940.00      986.92     31.29 o 
  -2   7   5     1892.62     1863.68     46.79 o 
  -1   7   5      843.66      831.46     37.12 o 
   0   7   5       31.83       30.84      6.40 o 
   1   7   5       48.37       36.52      3.73 o 
   2   7   5      116.39      113.61      7.52 o 
   3   7   5      889.79     1152.36     34.76 o 
   4   7   5      228.40      200.87      8.52 o 
   5   7   5        1.23        6.40      7.45 o 
   6   7   5       10.61       37.70      4.30 o 
   7   7   5       53.57       72.16      8.57 o 
   8   7   5       36.06       48.85      4.82 o 
   9   7   5      115.78      131.57      7.55 o 
  10   7   5      365.66      345.63     21.70 o 
  11   7   5      210.67      182.70     29.17 o 
  12   7   5        0.47        0.21      5.43 o 
 -10   8   5       30.00       35.38      5.84 o 
  -9   8   5       34.85       43.65      5.77 o 
  -8   8   5      230.44      237.39     12.49 o 
  -7   8   5        2.14        0.00      4.32 o 
  -6   8   5       58.29       69.11      5.60 o 
  -5   8   5        2.49        5.95      7.88 o 
  -4   8   5      220.45      247.27     11.60 o 
  -3   8   5        4.94        0.00      8.62 o 
  -2   8   5      204.18      207.27     12.24 o 
  -1   8   5      285.89      328.45     13.27 o 
   0   8   5      135.88       91.03      8.34 o 
   1   8   5        1.98        0.00      4.79 o 
   2   8   5        0.37        0.00      4.01 o 
   3   8   5     1037.33     1099.74     33.63 o 
   4   8   5       13.72       10.02      3.71 o 
   5   8   5      174.84      157.22      7.72 o 
   6   8   5      318.23      347.44     12.74 o 
   7   8   5       72.26       98.79      6.85 o 
   8   8   5        0.33        1.45      3.66 o 
   9   8   5       81.69       73.63      5.83 o 
  10   8   5      131.36      136.64     11.14 o 
  11   8   5      410.86      399.01     21.13 o 
  12   8   5      381.09      353.17     19.43 o 
  13   8   5        5.48        4.49      6.10 o 
  -9   9   5        6.63        4.63      6.51 o 
  -8   9   5       39.80       34.15      6.69 o 
  -7   9   5       24.98       38.87      6.65 o 
  -6   9   5        0.04        4.31      5.41 o 
  -5   9   5       15.92       18.98      6.14 o 
  -4   9   5       24.15       29.93      5.78 o 
  -3   9   5      408.12      401.67     19.43 o 
  -1   9   5      259.00      311.96     53.63 o 
   1   9   5       97.85      116.65      7.10 o 
   2   9   5       78.84       79.35      7.84 o 
   3   9   5        2.30        0.00      5.43 o 
   4   9   5        5.80        4.97      4.16 o 
   5   9   5      754.87      789.53     25.22 o 
   6   9   5      288.84      306.17     19.14 o 
   7   9   5       22.27       23.73      5.18 o 
   8   9   5       53.06       45.36      4.74 o 
   9   9   5       72.67       66.33      9.03 o 
  10   9   5      273.81      254.12     15.91 o 
  11   9   5        0.58        5.73      5.96 o 
  12   9   5       10.57       27.23      7.47 o 
  13   9   5       19.97       17.78      6.60 o 
  -8  10   5        1.72        0.00      5.73 o 
  -7  10   5       19.40       18.61      6.19 o 
  -6  10   5       38.01       31.99      6.51 o 
  -5  10   5       10.25       11.73      5.68 o 
  -4  10   5      139.30      129.40     10.08 o 
  -3  10   5       62.99       45.97      6.42 o 
  -2  10   5        8.26        0.37      5.32 o 
  -1  10   5     1126.96     1055.98     44.60 o 
   0  10   5     1332.86     1219.72    122.80 o 
   1  10   5        4.68        2.58      4.51 o 
   2  10   5       87.58       72.07      6.45 o 
   3  10   5       13.03        1.27      4.33 o 
   4  10   5        3.60        0.00      4.21 o 
   5  10   5        8.57        0.49      4.17 o 
   6  10   5      416.10      388.76     14.34 o 
   7  10   5      639.46      638.94     21.20 o 
   8  10   5       82.37       86.71      6.55 o 
   9  10   5       32.83       51.34      8.66 o 
  10  10   5      174.36      164.32     13.06 o 
  11  10   5       45.85       47.58      8.53 o 
  12  10   5       19.18       31.03      8.07 o 
  13  10   5        3.10        6.92      7.10 o 
  -7  11   5        4.11        6.23      6.92 o 
  -6  11   5        5.38        7.10      6.05 o 
  -5  11   5       85.69       83.19      9.17 o 
  -4  11   5       80.20       95.25      9.30 o 
  -3  11   5       16.01        9.53      5.36 o 
  -2  11   5      193.39      223.09     13.66 o 
  -1  11   5       12.40       17.51      6.00 o 
   0  11   5      911.86      886.37     31.88 o 
   1  11   5      428.92      382.64     18.56 o 
   2  11   5       92.81       76.56     16.34 o 
   3  11   5      516.69      478.71     17.70 o 
   4  11   5        7.77        5.60      6.26 o 
   5  11   5       79.38       94.87      7.45 o 
   6  11   5       15.14       16.69      4.62 o 
   7  11   5       13.84       16.60      4.61 o 
   8  11   5      287.97      272.81     11.70 o 
   9  11   5       10.15       13.29      7.33 o 
  10  11   5       12.67        1.74      6.33 o 
  11  11   5        0.63        0.00      6.05 o 
  12  11   5        2.41        8.48      6.78 o 
  -5  12   5       20.93       28.33      7.56 o 
  -4  12   5       25.75       23.33      6.51 o 
  -3  12   5      103.31      119.95     10.18 o 
  -2  12   5        6.78        9.21      5.64 o 
  -1  12   5      197.78      233.08     14.21 o 
   0  12   5        2.66        6.79      7.65 o 
   1  12   5      294.35      279.28     14.99 o 
   2  12   5      355.17      283.83     44.53 o 
   3  12   5        2.96        0.00      8.16 o 
   4  12   5      133.45      119.35      8.09 o 
   5  12   5        3.27        2.25      4.76 o 
   6  12   5        0.39        0.00      5.50 o 
   7  12   5       12.22        3.80      4.51 o 
   8  12   5      116.12      116.29     13.29 o 
   9  12   5       28.26       27.46      9.26 o 
  10  12   5       29.24       33.23      8.25 o 
  11  12   5        0.18        2.06      7.43 o 
  -3  13   5       14.39       19.43      6.55 o 
  -2  13   5       55.63       56.06      7.61 o 
  -1  13   5       32.43       15.22      5.96 o 
   0  13   5        6.26        5.18      5.27 o 
   1  13   5       33.64       52.90     15.95 o 
   2  13   5       57.66       60.33      9.14 o 
   3  13   5       53.40       51.11     12.49 o 
   4  13   5       90.37       96.93     15.19 o 
   5  13   5       12.19        3.55      7.98 o 
   6  13   5       58.61       81.21      6.93 o 
   7  13   5        9.04       14.77      5.28 o 
   8  13   5       81.44       75.86     11.50 o 
   9  13   5       69.94       98.46     11.92 o 
  10  13   5        9.11        7.98      8.07 o 
  -1  14   5       33.54       52.12      7.70 o 
   0  14   5       20.77       22.14      6.88 o 
   1  14   5      110.29       92.04      9.17 o 
   2  14   5        0.98        0.00      4.65 o 
   3  14   5       77.90       80.83      8.57 o 
   4  14   5        2.81        0.00      4.84 o 
   5  14   5      134.73      128.81     19.50 o 
   6  14   5       12.54        7.19     10.11 o 
   7  14   5      112.42      150.39     17.33 o 
   8  14   5       40.99       38.46     10.45 o 
   9  14   5       10.32       13.80     10.18 o 
   3  15   5       15.86       30.42      6.50 o 
   4  15   5       41.00       58.06      7.25 o 
   5  15   5       24.97       11.68     12.19 o 
  -7 -11   6       15.57       15.63      6.88 o 
  -6 -11   6       95.87       84.06     10.04 o 
  -5 -11   6       45.87       55.00      8.02 o 
  -4 -11   6       24.84       26.04      6.60 o 
  -3 -11   6       10.88        5.59      4.68 o 
  -1 -11   6       20.21       24.94      6.51 o 
   0 -11   6        1.73        0.92      6.05 o 
   1 -11   6        1.73        0.00      5.78 o 
  -9 -10   6        0.86        0.00      5.87 o 
  -8 -10   6        0.70        0.00      5.78 o 
  -7 -10   6       27.17       33.05      7.29 o 
  -6 -10   6       64.54       73.38      9.26 o 
  -5 -10   6      178.52      177.07     13.25 o 
  -4 -10   6        1.21        0.00      5.82 o 
  -3 -10   6        5.28        2.48      5.55 o 
  -2 -10   6       13.88        8.30      3.39 o 
  -1 -10   6       19.88       14.90      5.82 o 
   0 -10   6      150.63      149.56     10.59 o 
   1 -10   6       66.46       86.72      9.49 o 
   2 -10   6       40.77       43.32      7.06 o 
   3 -10   6       72.30       82.87      8.71 o 
 -11  -9   6       56.55       49.82      8.25 o 
 -10  -9   6        8.76        0.00      5.91 o 
  -9  -9   6        0.90        0.00      5.32 o 
  -8  -9   6      126.95      111.98     10.54 o 
  -7  -9   6       93.64       89.43     10.36 o 
  -6  -9   6      311.23      291.02     16.96 o 
  -5  -9   6       15.20       13.34      5.87 o 
  -4  -9   6      351.52      364.40     19.53 o 
  -3  -9   6      300.93      321.68     17.65 o 
  -2  -9   6        1.07        1.62      2.09 o 
  -1  -9   6        0.96        3.85      4.49 o 
   0  -9   6        7.02        9.76      5.50 o 
   1  -9   6      268.07      309.90     16.36 o 
   2  -9   6      121.70      140.03     11.09 o 
   3  -9   6       54.24       62.11      7.56 o 
   4  -9   6        6.83       11.64      6.46 o 
   5  -9   6       40.20       52.57      7.65 o 
 -12  -8   6       44.18       51.93      8.43 o 
 -11  -8   6        1.21        0.00      8.62 o 
 -10  -8   6       67.80       74.62      8.66 o 
  -9  -8   6      407.42      351.37     45.88 o 
  -8  -8   6      120.86      114.57      7.52 o 
  -7  -8   6      506.09      518.65     32.18 o 
  -6  -8   6        0.07        0.00      3.85 o 
  -5  -8   6      414.61      414.00     15.30 o 
  -4  -8   6      101.56       94.84      6.17 o 
  -3  -8   6       77.57       83.45      4.60 o 
  -2  -8   6      160.55      173.66     11.42 o 
  -1  -8   6        1.44        0.00      2.55 o 
   0  -8   6        5.55        6.14      3.61 o 
   1  -8   6       43.55       29.14      5.80 o 
   2  -8   6      174.93      182.69      9.08 o 
   3  -8   6       37.90       23.08      4.54 o 
   4  -8   6        3.25        0.00      4.35 o 
   5  -8   6       12.97       17.41      9.49 o 
   6  -8   6       22.07       23.59      5.21 o 
 -12  -7   6       10.23        9.64      5.14 o 
 -11  -7   6       51.76       48.57      6.05 o 
 -10  -7   6       80.69       83.50      6.92 o 
  -9  -7   6      738.99      740.71     55.55 o 
  -8  -7   6      628.88      608.06     21.51 o 
  -7  -7   6       32.54       29.29      6.33 o 
  -6  -7   6       75.28       76.82      8.57 o 
  -5  -7   6       25.95       19.54      3.16 o 
  -4  -7   6        6.83        6.92      3.30 o 
  -3  -7   6       20.04       20.59      2.76 o 
  -2  -7   6      130.31      102.08      6.07 o 
  -1  -7   6      292.69      297.63     22.44 o 
   0  -7   6        0.79        0.00      2.48 o 
   1  -7   6       14.68       12.58      3.87 o 
   2  -7   6        0.57        0.00      4.58 o 
   3  -7   6        1.20        0.00      3.66 o 
   4  -7   6       34.69       12.01      4.42 o 
   5  -7   6       53.72       61.63      5.59 o 
   6  -7   6      108.08      105.84      7.72 o 
   7  -7   6       75.11       76.53     10.52 o 
   8  -7   6       43.84       44.15      6.42 o 
 -13  -6   6       17.18       32.26     16.36 o 
 -12  -6   6      103.32      115.41     11.69 o 
 -11  -6   6       13.40        9.36      6.19 o 
 -10  -6   6       47.83       44.36      5.68 o 
  -9  -6   6      323.54      326.97     13.47 o 
  -8  -6   6        0.85        0.83      3.66 o 
  -7  -6   6       95.94      107.69      8.25 o 
  -6  -6   6      698.34      677.12     23.15 o 
  -5  -6   6      341.96      341.53     13.45 o 
  -4  -6   6      134.91      133.79      7.15 o 
  -3  -6   6      336.53      313.74     17.57 o 
  -2  -6   6       85.08       70.64      4.13 o 
  -1  -6   6        8.06        5.96      2.05 o 
   0  -6   6      529.58      585.98     15.71 o 
   1  -6   6      306.49      326.17      9.78 o 
   2  -6   6      798.08      781.19     25.78 o 
   3  -6   6      120.62      100.93      8.71 o 
   4  -6   6        2.24        0.00      3.71 o 
   5  -6   6      414.07      360.52     16.20 o 
   6  -6   6      550.40      617.72     25.26 o 
   7  -6   6       66.30       53.35      5.76 o 
   8  -6   6      371.35      381.12     15.59 o 
   9  -6   6       72.70       75.96      7.03 o 
 -13  -5   6       40.65       40.65      6.10 o 
 -12  -5   6       95.63      100.32      8.35 o 
 -11  -5   6       83.02       65.32     13.59 o 
 -10  -5   6       44.68       37.97      5.45 o 
  -9  -5   6       47.68       48.84      5.55 o 
  -8  -5   6       48.30       49.21      5.01 o 
  -7  -5   6       63.75       61.06      5.02 o 
  -6  -5   6       16.86       23.93      3.67 o 
  -5  -5   6      309.80      367.83     13.64 o 
  -4  -5   6       35.83       34.23      2.61 o 
  -3  -5   6      771.54      776.32     20.04 o 
  -2  -5   6      523.45      539.40     14.42 o 
  -1  -5   6      798.22      598.01     87.75 o 
   0  -5   6      266.09      285.86      8.48 o 
   1  -5   6      557.90      529.80     14.32 o 
   2  -5   6      379.13      364.18     10.45 o 
   3  -5   6      832.69      852.19     36.58 o 
   4  -5   6      117.30      139.26      7.80 o 
   5  -5   6      709.70      699.06     23.88 o 
   6  -5   6        3.99        0.00      4.47 o 
   7  -5   6      226.69      254.81     11.58 o 
   8  -5   6       23.73       20.00      4.82 o 
   9  -5   6        0.53        1.51      4.66 o 
  10  -5   6      159.76      150.42      9.70 o 
 -13  -4   6      125.62      114.41     16.57 o 
 -12  -4   6       34.28       30.00     16.68 o 
 -11  -4   6       32.12       31.81     13.20 o 
 -10  -4   6       94.29       98.89      7.24 o 
  -9  -4   6        6.13        1.82      3.94 o 
  -8  -4   6      103.46      101.92      6.92 o 
  -7  -4   6      802.17      804.77     34.13 o 
  -6  -4   6      198.36      225.22     17.03 o 
  -5  -4   6        0.47        4.94      2.79 o 
  -4  -4   6     1092.32     1033.64     26.06 o 
  -3  -4   6      631.18      660.93     17.09 o 
  -2  -4   6      882.15      837.41     21.40 o 
  -1  -4   6        2.45        3.16      2.19 o 
   0  -4   6      631.88      560.34     14.77 o 
   1  -4   6      527.85      511.68     13.75 o 
   2  -4   6      236.12      238.40     27.55 o 
   3  -4   6      414.44      507.20     13.83 o 
   4  -4   6       70.04       56.96      5.32 o 
   5  -4   6      280.78      312.22     12.89 o 
   6  -4   6       98.17       74.55      5.88 o 
   7  -4   6       71.29       70.77     11.18 o 
   8  -4   6       38.64       37.23      5.48 o 
   9  -4   6       30.34       24.61      5.75 o 
  10  -4   6        0.70        0.00      4.53 o 
 -13  -3   6        5.40        0.00     12.15 o 
 -12  -3   6      164.43      134.31     23.06 o 
 -11  -3   6      112.14      101.39      9.95 o 
 -10  -3   6      230.51      238.30     11.22 o 
  -9  -3   6       77.93       72.84      6.53 o 
  -8  -3   6      176.19      177.50      8.85 o 
  -7  -3   6      744.50      726.36     24.66 o 
  -6  -3   6       48.21       55.23      8.87 o 
  -5  -3   6      482.93      455.70     15.89 o 
  -4  -3   6      405.61      375.89     10.20 o 
  -3  -3   6      109.39      187.02      5.83 o 
  -2  -3   6     1682.34     1770.18     43.69 o 
  -1  -3   6      405.19      509.79     13.37 o 
   0  -3   6     1941.65     2215.21     67.38 o 
   1  -3   6      142.61      173.96      5.69 o 
   2  -3   6      453.68      421.39     11.51 o 
   3  -3   6      112.92      120.80      5.44 o 
   4  -3   6      654.78      724.95     23.92 o 
   5  -3   6       78.11       72.04      5.43 o 
   6  -3   6       48.94       47.76      5.10 o 
   7  -3   6       36.69       45.65      5.11 o 
   8  -3   6      115.34      130.10      8.19 o 
   9  -3   6       94.48       76.27      6.55 o 
  10  -3   6       82.94       77.21      6.79 o 
  11  -3   6       30.29       24.77      5.56 o 
 -14  -2   6      125.34      100.75     14.35 o 
 -13  -2   6       19.26       17.42      9.26 o 
 -12  -2   6       70.10       60.27      5.81 o 
 -11  -2   6       91.78       80.65      6.97 o 
 -10  -2   6      155.21      148.06      8.74 o 
  -9  -2   6      900.48      887.43     30.07 o 
  -8  -2   6      188.13      160.23      8.49 o 
  -7  -2   6        2.89        4.72      5.61 o 
  -6  -2   6      837.71      861.50     28.49 o 
  -5  -2   6        2.15       11.51      1.63 o 
  -4  -2   6      912.05      963.91     24.10 o 
  -3  -2   6      178.79      232.22      6.76 o 
  -2  -2   6     1120.94     1255.17     31.19 o 
  -1  -2   6       67.53       96.58      7.88 o 
   0  -2   6     1814.68     1691.42     45.40 o 
   1  -2   6     1112.97     1189.09     29.67 o 
   2  -2   6     2792.70     2846.89     69.72 o 
   3  -2   6       42.04       26.57      5.65 o 
   4  -2   6      378.94      433.23     11.88 o 
   5  -2   6      403.51      433.40     30.89 o 
   6  -2   6        2.01        1.18      8.89 o 
   7  -2   6      592.08      583.41     20.32 o 
   8  -2   6       59.90       52.59      5.60 o 
   9  -2   6       42.72       39.68      5.26 o 
  10  -2   6      183.82      150.50      8.68 o 
  11  -2   6       40.98       51.43      5.82 o 
  12  -2   6       30.12       26.92      5.49 o 
 -13  -1   6       88.73       85.90     13.11 o 
 -12  -1   6       12.40        3.67      8.75 o 
 -11  -1   6      106.85      109.49      7.31 o 
 -10  -1   6      305.35      271.25     11.99 o 
  -9  -1   6        5.33        0.00      5.32 o 
  -8  -1   6       14.67       19.97      3.98 o 
  -7  -1   6        3.83        1.79      3.99 o 
  -6  -1   6      636.23      592.59     20.11 o 
  -5  -1   6     5604.45     5865.83    142.57 o 
  -4  -1   6      132.17       98.22      3.79 o 
  -3  -1   6      815.38      785.96     19.84 o 
  -2  -1   6     2654.52     2825.97     68.87 o 
  -1  -1   6     1005.04     1027.57     25.63 o 
   0  -1   6     1087.35     1099.05     27.37 o 
   1  -1   6      203.93      203.17      6.14 o 
   2  -1   6     1978.03     2020.42     49.71 o 
   3  -1   6     1061.72     1126.44     28.26 o 
   4  -1   6      212.99      153.59      6.40 o 
   5  -1   6       54.57       56.24      3.42 o 
   6  -1   6      204.24      215.26      9.75 o 
   7  -1   6      138.03      160.31      8.66 o 
   8  -1   6      462.36      402.54     15.26 o 
   9  -1   6       32.09       33.33      5.17 o 
  10  -1   6       45.28       37.69      5.45 o 
  11  -1   6        1.07        3.12      4.19 o 
  12  -1   6       80.54       87.72      7.45 o 
 -13   0   6        9.00       13.25      8.30 o 
 -12   0   6        0.28        0.00      7.47 o 
 -11   0   6       43.40       37.22      8.80 o 
 -10   0   6        0.35        0.00      4.38 o 
  -9   0   6      186.86      164.82      8.43 o 
  -8   0   6     1022.75     1069.44     35.11 o 
  -7   0   6       61.10       72.79     11.92 o 
  -6   0   6      171.63      180.43     14.60 o 
  -5   0   6       32.73       51.57      4.83 o 
  -4   0   6      489.18      601.96     15.50 o 
  -3   0   6     3678.73     3859.75     93.94 o 
  -2   0   6      819.41      725.79     22.71 o 
  -1   0   6     2344.76     2277.07     55.65 o 
   0   0   6      145.81       87.99      7.73 o 
   1   0   6      226.91      256.10      7.53 o 
   2   0   6      148.86      147.22      4.91 o 
   3   0   6      880.88     1053.38     26.54 o 
   4   0   6     2487.39     2644.01     76.12 o 
   5   0   6      197.22      177.26      6.14 o 
   6   0   6       22.75       18.73      2.81 o 
   7   0   6       17.94       24.15      4.56 o 
   8   0   6      471.55      505.80     18.13 o 
   9   0   6      123.38       83.74      9.60 o 
  10   0   6      201.61      203.08     12.24 o 
  11   0   6       90.88       89.76      7.16 o 
  12   0   6        6.32        5.06      4.59 o 
  13   0   6        4.61        3.44      9.58 o 
 -13   1   6       22.05       33.23      8.89 o 
 -12   1   6       13.89       18.61      8.16 o 
 -11   1   6        1.87        3.94      7.15 o 
 -10   1   6       38.15       31.58      8.71 o 
  -9   1   6      377.80      380.86     23.38 o 
  -8   1   6      172.62      180.11      8.51 o 
  -7   1   6     2238.64     2391.46     74.99 o 
  -6   1   6      158.78       99.83     13.04 o 
  -5   1   6       76.29       50.58      7.33 o 
  -4   1   6     3680.27     3823.75     93.50 o 
  -3   1   6        0.75        0.57      1.95 o 
  -2   1   6     4799.78     4583.89    111.18 o 
  -1   1   6     1772.00     2011.17     62.82 o 
   0   1   6     4654.32     4415.70    107.27 o 
   1   1   6       35.77       24.10      2.22 o 
   2   1   6      269.88      248.71      7.09 o 
   3   1   6       43.69       56.99      3.06 o 
   4   1   6      245.83      347.83     11.36 o 
   5   1   6      787.26      740.99     19.14 o 
   6   1   6       25.44       27.04      3.39 o 
   7   1   6       97.96       77.68     10.59 o 
   8   1   6      114.69      138.86      8.28 o 
   9   1   6        0.57        1.83      4.22 o 
  10   1   6      534.60      440.17     16.50 o 
  11   1   6      614.10      638.36     22.48 o 
  12   1   6        2.45        4.20      4.54 o 
  13   1   6       28.09       22.41     10.31 o 
 -13   2   6      123.67      144.34     14.53 o 
 -12   2   6        1.95        3.67      7.79 o 
 -11   2   6      215.86      246.92     18.06 o 
 -10   2   6        4.62        4.22      6.60 o 
  -9   2   6       26.02       22.26      3.91 o 
  -8   2   6     1409.71     1443.32     46.20 o 
  -7   2   6      333.22      359.40     10.42 o 
  -6   2   6     1089.47     1066.91     27.07 o 
  -5   2   6      314.20      269.30     12.67 o 
  -4   2   6       12.38        3.42      1.90 o 
  -3   2   6     1608.57     1732.26     58.04 o 
  -2   2   6        2.80        2.99      1.53 o 
  -1   2   6     3560.04     3518.59    109.23 o 
   0   2   6      178.26      143.14      5.80 o 
   1   2   6        8.52       14.40      2.04 o 
   2   2   6      794.46      767.37     19.52 o 
   3   2   6      946.04     1009.83     25.36 o 
   4   2   6       20.60       17.78      2.55 o 
   5   2   6     2717.15     2619.98     64.18 o 
   6   2   6      282.36      234.89      7.64 o 
   7   2   6      126.29      115.44      5.33 o 
   8   2   6       36.14       61.15      3.84 o 
   9   2   6       21.04       34.91      5.00 o 
  10   2   6      162.05      193.14      9.75 o 
  11   2   6      425.92      374.25     14.70 o 
  12   2   6      510.50      530.61     23.01 o 
  13   2   6       11.14        4.35      9.53 o 
 -13   3   6       27.15       36.21      8.94 o 
 -12   3   6      188.76      204.80     17.23 o 
 -11   3   6        1.28        7.88      6.92 o 
 -10   3   6       92.32      118.35     13.25 o 
  -9   3   6       72.46       58.95      8.62 o 
  -8   3   6      567.48      520.96     18.10 o 
  -7   3   6       43.80       49.63      3.32 o 
  -6   3   6       98.11      114.86      4.97 o 
  -5   3   6     1027.07     1033.40     27.27 o 
  -4   3   6      515.83      513.50     16.90 o 
  -3   3   6       18.38       19.89      2.24 o 
  -2   3   6       11.10        6.34      3.60 o 
  -1   3   6      311.32      350.76      9.49 o 
   0   3   6     1741.94     1829.02     45.05 o 
   1   3   6     1199.95     1283.71     31.93 o 
   2   3   6     1306.03     1348.28     33.48 o 
   3   3   6      210.19      265.02      7.64 o 
   4   3   6       29.38       21.10      2.70 o 
   5   3   6      395.08      484.46     13.15 o 
   6   3   6        3.45        3.59      2.34 o 
   7   3   6      955.77      956.24     24.70 o 
   8   3   6      256.73      271.83      8.89 o 
   9   3   6      289.95      306.53      9.90 o 
  10   3   6     1109.44     1125.34     36.46 o 
  11   3   6        2.58        5.18      4.13 o 
  12   3   6        2.03        7.74      4.35 o 
  13   3   6      223.24      214.88     18.84 o 
  14   3   6        0.67        0.00      9.72 o 
 -12   4   6        0.01        2.11      7.98 o 
 -11   4   6       93.28       83.56     10.95 o 
 -10   4   6      391.78      387.87     23.61 o 
  -9   4   6        0.05        1.01      6.19 o 
  -8   4   6      124.81      152.90     15.86 o 
  -7   4   6      373.24      424.21     11.98 o 
  -6   4   6       18.35       27.13      2.68 o 
  -5   4   6     1199.11     1224.77     30.82 o 
  -4   4   6        0.03        1.26      1.58 o 
  -3   4   6       10.53        3.63      2.27 o 
  -2   4   6     1095.32     1167.17     29.29 o 
  -1   4   6     4195.56     4754.21    116.02 o 
   0   4   6     3624.71     3881.42     94.69 o 
   1   4   6        0.34        1.35      1.47 o 
   2   4   6     9397.51     8299.55    496.05 o 
   3   4   6      678.74      638.54     16.52 o 
   4   4   6       15.06       43.53      5.89 o 
   5   4   6       32.36       19.27      2.54 o 
   6   4   6      459.44      535.93     17.03 o 
   7   4   6     1064.57      914.30     27.73 o 
   8   4   6        0.81        4.46      3.03 o 
   9   4   6     1605.93     1673.47     42.38 o 
  10   4   6      225.89      283.03     10.75 o 
  11   4   6      131.47      118.65      8.64 o 
  12   4   6       36.21       42.44     11.32 o 
  13   4   6       45.67       57.66     11.41 o 
  14   4   6       48.18       47.21     12.65 o 
 -12   5   6       17.44       17.51      7.98 o 
 -11   5   6      111.74      121.88     13.75 o 
 -10   5   6        7.46        3.76      7.52 o 
  -9   5   6      189.40      220.61     16.73 o 
  -8   5   6       80.98       77.32      5.98 o 
  -7   5   6       39.33       31.66      4.79 o 
  -6   5   6      812.01      796.34     39.90 o 
  -5   5   6        7.83        2.05      3.22 o 
  -4   5   6     1159.77     1034.43     26.25 o 
  -3   5   6      213.30      250.60      7.61 o 
  -2   5   6      574.63      513.45     16.85 o 
  -1   5   6      958.49      823.30     21.00 o 
   0   5   6     1010.64      980.57     24.74 o 
   1   5   6     4991.49     5222.85    127.95 o 
   2   5   6      190.60      167.58      5.54 o 
   3   5   6     2814.22     2561.41     62.96 o 
   4   5   6     1424.97     1664.22     41.43 o 
   5   5   6       61.84       71.98      4.26 o 
   6   5   6       96.60      109.67      5.42 o 
   7   5   6       30.44       37.39      6.35 o 
   8   5   6      595.66      615.11     17.06 o 
   9   5   6      350.79      331.60     11.97 o 
  10   5   6      303.63      283.65      9.64 o 
  11   5   6       50.15       59.73      5.54 o 
  12   5   6       94.94       91.54     13.38 o 
  13   5   6       12.50        7.98      9.67 o 
  14   5   6       10.59        6.10     11.50 o 
 -11   6   6       39.01       52.30      9.95 o 
 -10   6   6      237.63      248.39     18.29 o 
  -9   6   6        4.03        4.18      4.22 o 
  -8   6   6      100.09      118.91      7.40 o 
  -7   6   6       61.31       51.84      8.02 o 
  -6   6   6      414.33      402.09     14.66 o 
  -5   6   6      702.29      720.83     19.07 o 
  -4   6   6        0.10        2.25      3.24 o 
  -3   6   6      734.42      654.50     17.26 o 
  -2   6   6        4.25        4.64      2.16 o 
  -1   6   6      159.67      139.81     10.08 o 
   0   6   6       55.54       57.99      3.10 o 
   1   6   6       93.59      106.18      4.18 o 
   2   6   6       20.34       14.63      1.78 o 
   3   6   6       81.68       98.57      4.98 o 
   4   6   6     2567.73     2873.77     71.06 o 
   5   6   6        6.77        7.17      4.75 o 
   6   6   6      537.96      648.03     26.22 o 
   7   6   6      102.28      103.13     13.72 o 
   8   6   6       11.13       28.25      5.91 o 
   9   6   6       21.58       35.00      5.85 o 
  10   6   6       49.22       53.79      4.45 o 
  12   6   6      364.47      415.00     28.65 o 
  13   6   6       95.27      116.29     14.71 o 
  14   6   6        6.03       11.41     12.19 o 
 -10   7   6      170.39      178.03     15.58 o 
  -8   7   6      238.87      262.38     12.77 o 
  -7   7   6      246.40      230.26     10.24 o 
  -6   7   6       29.99       31.32      4.24 o 
  -5   7   6        3.40        0.00      3.70 o 
  -4   7   6        0.70        1.09      3.24 o 
  -3   7   6       96.82       83.32      7.31 o 
  -2   7   6       71.88       97.68      4.76 o 
  -1   7   6       14.45       44.97      5.41 o 
   0   7   6        0.22        0.00      3.02 o 
   1   7   6      637.18      641.82     17.09 o 
   2   7   6      788.81      910.83     28.05 o 
   3   7   6       33.82       29.68      3.82 o 
   4   7   6     1002.04     1096.28     33.32 o 
   5   7   6       50.62       56.39      4.68 o 
   6   7   6      584.16      661.88     21.00 o 
   7   7   6      141.05      154.52      7.72 o 
   8   7   6       42.84       36.12     14.86 o 
   9   7   6      458.63      398.37     26.12 o 
  10   7   6      426.15      424.56     27.39 o 
  11   7   6      152.59      136.25      9.99 o 
  12   7   6        6.92       15.81      6.19 o 
 -10   8   6        4.06        7.56      8.07 o 
  -9   8   6       34.79       37.52      5.48 o 
  -8   8   6      114.22      122.06      8.10 o 
  -7   8   6      169.12      160.81      8.46 o 
  -6   8   6        0.25        0.00      4.68 o 
  -5   8   6       57.50       65.32      5.07 o 
  -4   8   6      121.18      102.17      9.35 o 
  -3   8   6      135.25      159.92     11.00 o 
  -2   8   6      129.31      103.93     19.62 o 
  -1   8   6        0.20        0.00      4.65 o 
   0   8   6      647.23      544.74     18.43 o 
   1   8   6      853.29      868.20     55.83 o 
   2   8   6      639.02      631.35     45.70 o 
   3   8   6      594.26      617.99     40.13 o 
   4   8   6      139.06      148.73      8.03 o 
   5   8   6      402.88      365.81     13.24 o 
   6   8   6       33.46       40.48      4.69 o 
   7   8   6      395.87      386.93     13.87 o 
   8   8   6      107.57       94.83      6.97 o 
   9   8   6       81.03       70.36      5.17 o 
  10   8   6      776.44      768.08     36.17 o 
  11   8   6       58.51       57.34      8.11 o 
  12   8   6        0.60        3.62      5.96 o 
  13   8   6        4.93        2.06      6.10 o 
  -9   9   6        1.02        0.00      5.87 o 
  -8   9   6        8.63       11.23      6.42 o 
  -7   9   6       30.70       29.20      6.28 o 
  -6   9   6      169.60      222.77     13.20 o 
  -5   9   6       73.04       77.88      8.62 o 
  -4   9   6        6.97        8.02      4.81 o 
  -3   9   6        1.83        2.52      4.63 o 
  -2   9   6      128.72      430.22     29.93 o 
  -1   9   6      753.33      745.85     32.22 o 
   0   9   6       67.31       55.79     16.50 o 
   1   9   6     1164.86     1010.19     31.78 o 
   2   9   6       41.63       49.55      4.98 o 
   3   9   6      597.63      579.63     19.68 o 
   4   9   6      226.70      240.52     11.69 o 
   5   9   6      119.58      106.58      8.57 o 
   6   9   6      618.47      619.36     20.64 o 
   7   9   6       54.26       52.18      4.86 o 
   8   9   6       65.70       57.61      7.40 o 
   9   9   6      330.45      299.29     11.69 o 
  10   9   6       98.57       88.28      9.85 o 
  11   9   6       97.29      109.23     10.63 o 
  12   9   6       60.27       58.58      8.25 o 
  13   9   6        0.14        0.00      5.73 o 
  -8  10   6       16.16       20.53      6.42 o 
  -7  10   6       30.87       40.20      6.88 o 
  -6  10   6        4.95        6.83      5.55 o 
  -5  10   6      142.09      157.77     11.60 o 
  -4  10   6        7.76       13.75      5.91 o 
  -3  10   6      115.08      118.40     10.08 o 
  -1  10   6        0.04        1.49      5.68 o 
   0  10   6      461.44      492.61     23.01 o 
   1  10   6        7.46        0.00      5.29 o 
   2  10   6      812.71      787.92     35.32 o 
   3  10   6       19.71       17.53      4.73 o 
   4  10   6      957.84      954.01     30.53 o 
   5  10   6      375.13      363.05     15.77 o 
   6  10   6        1.71        5.03      3.97 o 
   7  10   6        4.62        8.23      4.15 o 
   8  10   6       50.69       45.77      5.10 o 
   9  10   6       25.36       34.45      4.80 o 
  10  10   6        0.34        0.00      5.96 o 
  11  10   6        0.76        4.77      6.28 o 
  12  10   6        1.27        9.81      6.92 o 
  13  10   6        5.13        0.69      7.06 o 
  -7  11   6        4.85        9.44      6.19 o 
  -6  11   6       91.45       92.13      9.44 o 
  -5  11   6        8.81        4.26      5.45 o 
  -4  11   6      118.87      113.67     10.45 o 
  -3  11   6        0.31        3.03      5.04 o 
  -2  11   6      117.44      102.44      9.58 o 
   0  11   6      143.16      115.87      9.95 o 
   1  11   6      150.49      127.66      8.73 o 
   2  11   6      303.64      238.74     22.85 o 
   3  11   6        0.02        0.00      4.09 o 
   4  11   6      115.22      109.28      9.95 o 
   5  11   6        0.92        0.00      4.49 o 
   6  11   6       58.48       57.83      5.49 o 
   7  11   6      519.13      551.52     19.38 o 
   8  11   6       92.81       79.53      6.20 o 
   9  11   6        1.43        7.38      7.10 o 
  10  11   6       22.55       36.44      7.98 o 
  11  11   6        6.81       17.37      7.75 o 
  12  11   6        7.67        6.51      6.74 o 
  -5  12   6       34.78       40.11      7.93 o 
  -4  12   6       20.63       21.96      6.42 o 
  -3  12   6        0.54        0.83      6.00 o 
  -2  12   6       23.86        5.32      5.73 o 
  -1  12   6        0.86        0.00      4.95 o 
   0  12   6       82.05      280.20     28.10 o 
   1  12   6      257.22      213.32     12.61 o 
   2  12   6       96.12       69.17     18.79 o 
   3  12   6      340.35      268.77     34.74 o 
   4  12   6      556.82      537.91     19.71 o 
   5  12   6       22.96       25.21      5.05 o 
   6  12   6      243.54      250.91     11.65 o 
   7  12   6        0.07        0.00      4.34 o 
   8  12   6      210.89      241.79     11.41 o 
   9  12   6       77.76       87.00     10.82 o 
  10  12   6        6.06        7.70      7.84 o 
  11  12   6        3.07        2.93      6.74 o 
  -3  13   6       81.98      115.60     10.40 o 
  -2  13   6       71.35       61.10      8.02 o 
  -1  13   6        0.94        3.58      5.36 o 
   0  13   6       51.09       47.85      6.78 o 
   1  13   6       45.57       42.63      6.42 o 
   2  13   6       45.37       51.25      6.23 o 
   3  13   6      170.47      164.47     31.44 o 
   4  13   6       55.66       74.47     17.60 o 
   5  13   6      187.07      214.90     11.21 o 
   6  13   6       28.55       40.46      6.11 o 
   7  13   6       34.89       40.64      5.55 o 
   8  13   6      101.28      101.34     12.70 o 
   9  13   6      129.47      151.76     14.53 o 
  10  13   6        6.90       10.04      7.98 o 
  -1  14   6       92.38       87.96      9.26 o 
   0  14   6        8.71        0.00      5.23 o 
   1  14   6        7.60        0.00      5.87 o 
   2  14   6        0.43        2.38      5.44 o 
   3  14   6       51.58       58.90      8.50 o 
   4  14   6       23.90       10.05     14.30 o 
   5  14   6      123.28      119.25     10.89 o 
   6  14   6       56.85       58.18      6.64 o 
   7  14   6       72.02       76.14      7.11 o 
   8  14   6       65.65       65.59     11.96 o 
   9  14   6        6.09       11.28      8.98 o 
   3  15   6        1.80        5.13      9.99 o 
   4  15   6       23.76       18.68      7.01 o 
   5  15   6        1.41        0.00     13.38 o 
  -5 -11   7       26.27       21.68      7.38 o 
  -4 -11   7       14.56       15.77      6.78 o 
  -8 -10   7       66.55       49.96      8.71 o 
  -7 -10   7      123.73      137.65     12.33 o 
  -6 -10   7      157.04      195.08     14.21 o 
  -5 -10   7       34.93       51.38      8.11 o 
  -4 -10   7      136.96      153.37     11.55 o 
  -3 -10   7        0.13        0.23      5.09 o 
  -1 -10   7       31.51       41.02      6.88 o 
   0 -10   7        0.00        0.00      5.64 o 
   1 -10   7       36.48       46.43      6.97 o 
   2 -10   7        4.47        0.28      6.33 o 
 -10  -9   7       13.41       14.67      6.60 o 
  -9  -9   7       26.69       29.75      7.01 o 
  -8  -9   7       57.76       57.62      8.07 o 
  -7  -9   7       48.73       51.20      8.16 o 
  -6  -9   7      133.30      143.84     11.37 o 
  -5  -9   7      231.09      216.17     13.84 o 
  -4  -9   7       12.11       13.29      6.19 o 
  -3  -9   7      215.04      212.64     13.66 o 
  -2  -9   7       42.92       27.33     13.06 o 
  -1  -9   7        8.38       16.36      5.68 o 
   0  -9   7      168.50      174.87     11.83 o 
   1  -9   7       47.80       34.33      6.88 o 
   2  -9   7       62.22       63.10      5.60 o 
   3  -9   7       17.04       11.92      6.51 o 
   4  -9   7       26.25       34.10      6.78 o 
 -11  -8   7       48.03       48.70      6.38 o 
 -10  -8   7        0.55        0.00      4.17 o 
  -9  -8   7       89.96       76.30     13.36 o 
  -7  -8   7       72.13       62.50     12.38 o 
  -6  -8   7      302.54      289.19     11.83 o 
  -5  -8   7       83.70       76.51      5.88 o 
  -4  -8   7       54.55       53.25      4.83 o 
  -3  -8   7      276.91      273.16     11.19 o 
  -2  -8   7        3.55        1.67      2.61 o 
  -1  -8   7       26.92       18.96      3.45 o 
   0  -8   7        5.48        8.85      4.77 o 
   1  -8   7      118.21      104.48     19.37 o 
   2  -8   7      123.50      119.74      7.49 o 
   3  -8   7        0.10        0.00      4.20 o 
   4  -8   7       92.92      103.28      7.55 o 
   5  -8   7       36.87       40.90      5.37 o 
   6  -8   7       17.30        9.30      4.88 o 
 -12  -7   7       12.87       11.85      6.04 o 
 -11  -7   7       11.19        3.15      8.57 o 
 -10  -7   7        0.25        0.00      4.50 o 
  -9  -7   7       28.41       27.28      4.85 o 
  -8  -7   7      137.36      144.89      8.14 o 
  -7  -7   7       36.22       30.40      4.65 o 
  -6  -7   7      121.02      120.06      6.90 o 
  -5  -7   7       87.15       79.99     12.61 o 
  -4  -7   7      512.63      318.43     17.60 o 
  -3  -7   7      289.98      258.39      9.75 o 
  -2  -7   7       59.56       67.04      4.25 o 
  -1  -7   7        1.31        0.00      1.99 o 
   0  -7   7       26.70       31.36      3.14 o 
   1  -7   7        1.17        2.70      3.61 o 
   2  -7   7      234.49      221.82      9.89 o 
   3  -7   7      358.97      349.12     13.48 o 
   4  -7   7      187.79      186.22      9.47 o 
   5  -7   7       32.51       43.02      5.44 o 
   6  -7   7       97.51       87.24      9.33 o 
   7  -7   7       33.87       23.57      5.74 o 
 -12  -6   7        0.81        0.61      4.81 o 
 -11  -6   7       21.95       21.67      5.09 o 
 -10  -6   7      207.10      217.83     20.21 o 
  -9  -6   7      106.77      116.01      9.03 o 
  -8  -6   7      104.21       87.09      6.70 o 
  -7  -6   7       81.04       90.15      6.47 o 
  -6  -6   7      183.85      169.37      8.31 o 
  -5  -6   7      399.38      386.93     14.34 o 
  -4  -6   7       33.39       32.76      3.90 o 
  -3  -6   7     1002.16     1002.99     25.73 o 
  -2  -6   7      159.65      148.49      5.67 o 
  -1  -6   7       39.58       31.86      5.73 o 
   0  -6   7      146.88      158.85      6.10 o 
   1  -6   7       74.17       74.64      4.36 o 
   2  -6   7       53.08       72.93      5.86 o 
   3  -6   7      179.05      181.60     11.64 o 
   4  -6   7      515.49      534.86     19.14 o 
   5  -6   7       50.81       42.86      5.34 o 
   6  -6   7       16.38       30.78      5.49 o 
   7  -6   7        2.90        0.00      4.35 o 
   8  -6   7       39.25       32.22      5.71 o 
 -13  -5   7        2.71        4.22      5.43 o 
 -12  -5   7      200.45      197.18     11.15 o 
 -11  -5   7      259.81      250.65     12.03 o 
 -10  -5   7       45.66       56.10      5.81 o 
  -9  -5   7      277.71      315.15     13.48 o 
  -8  -5   7       40.66       41.37      5.61 o 
  -7  -5   7      348.09      351.31     13.61 o 
  -6  -5   7      483.49      487.12     17.40 o 
  -5  -5   7       54.22       66.63     10.68 o 
  -4  -5   7      601.36      582.88     19.96 o 
  -3  -5   7        8.34       17.47      2.47 o 
  -2  -5   7      179.04      172.48      6.13 o 
  -1  -5   7       28.30       23.74      4.66 o 
   0  -5   7       64.75       56.84      3.72 o 
   1  -5   7       19.70       16.26      2.69 o 
   2  -5   7       17.65       16.58      4.07 o 
   3  -5   7        3.72        2.92      5.59 o 
   4  -5   7       32.78       25.03      4.44 o 
   5  -5   7       53.99       45.09      5.22 o 
   6  -5   7      143.76      142.52      8.36 o 
   7  -5   7       10.72       16.59      5.17 o 
   8  -5   7       41.45       27.51      5.49 o 
   9  -5   7      132.44      136.87      9.43 o 
 -13  -4   7      224.96      202.46     19.73 o 
 -12  -4   7       84.04       82.77      7.90 o 
 -11  -4   7       31.15       41.59     10.04 o 
 -10  -4   7        0.81        0.00      7.54 o 
  -9  -4   7        0.81        2.31      3.80 o 
  -8  -4   7      148.37      175.16      9.02 o 
  -7  -4   7        5.11        2.60      3.61 o 
  -6  -4   7       86.77      102.08      6.34 o 
  -5  -4   7       17.60       14.90      5.87 o 
  -4  -4   7      349.36      352.35      9.93 o 
  -3  -4   7      309.87      264.66      8.05 o 
  -2  -4   7       26.35       16.21      5.36 o 
  -1  -4   7       50.31       48.20      3.82 o 
   0  -4   7       13.64       16.82      2.86 o 
   1  -4   7       16.38       22.72      2.78 o 
   2  -4   7      465.69      512.78     14.03 o 
   3  -4   7      439.83      426.43     15.43 o 
   4  -4   7       23.13       15.11      4.03 o 
   5  -4   7      270.40      273.65     11.55 o 
   6  -4   7       29.31       41.54      5.27 o 
   7  -4   7       70.56       79.07      6.52 o 
   8  -4   7      100.46       87.06      7.10 o 
   9  -4   7        3.36        3.41      4.83 o 
  10  -4   7      136.94      162.23     10.08 o 
 -13  -3   7       12.31        0.75      6.51 o 
 -12  -3   7       73.25       76.09      8.87 o 
 -11  -3   7        9.30        3.85      4.49 o 
 -10  -3   7        2.39        0.00      9.81 o 
  -9  -3   7      121.59      148.58     14.97 o 
  -8  -3   7      556.18      530.89     19.14 o 
  -7  -3   7      531.88      581.21     20.47 o 
  -6  -3   7      465.01      485.04     17.43 o 
  -5  -3   7      219.89      191.04     10.70 o 
  -4  -3   7      747.08      739.39     19.00 o 
  -3  -3   7      570.46      747.99     19.26 o 
  -2  -3   7      301.72      285.10      8.30 o 
  -1  -3   7      507.60      460.81     12.43 o 
   0  -3   7     1182.06     1345.85     53.28 o 
   1  -3   7     1723.82     1843.69     56.69 o 
   2  -3   7       96.12      111.73      8.51 o 
   3  -3   7      467.94      557.83     23.35 o 
   4  -3   7      494.34      495.91     23.01 o 
   5  -3   7      196.61      162.10      8.49 o 
   6  -3   7      662.93      694.74     23.73 o 
   7  -3   7      157.48      167.43      9.20 o 
   8  -3   7       34.91       36.04      5.13 o 
   9  -3   7       29.70       31.95      5.66 o 
  10  -3   7       23.20       34.32      5.61 o 
  11  -3   7       22.94       28.82      5.61 o 
 -13  -2   7       70.72       69.44     12.24 o 
 -12  -2   7        5.91        0.00      8.11 o 
 -11  -2   7        1.90        0.00      5.32 o 
 -10  -2   7       79.36       70.92      6.58 o 
  -9  -2   7      180.61      173.86      8.90 o 
  -8  -2   7       86.05       77.65      6.33 o 
  -7  -2   7      202.47      221.93      9.90 o 
  -6  -2   7      119.47      139.55     22.94 o 
  -5  -2   7      334.54      382.44     13.79 o 
  -4  -2   7        8.84       16.47      2.75 o 
  -3  -2   7     1156.96     1040.38     26.09 o 
  -2  -2   7      491.45      426.20     11.45 o 
  -1  -2   7     1732.15     1690.10     41.70 o 
   0  -2   7     1648.58     1616.11     49.81 o 
   1  -2   7      291.36      288.25      8.45 o 
   2  -2   7     2336.83     2384.20     58.58 o 
   3  -2   7      678.46      738.03     19.23 o 
   4  -2   7       35.35       60.46      5.16 o 
   5  -2   7      229.88      209.88      9.51 o 
   6  -2   7       53.08       47.22      5.06 o 
   7  -2   7       67.31       63.22      6.03 o 
   8  -2   7       37.08       28.33      4.89 o 
   9  -2   7       33.36       30.11      9.35 o 
  10  -2   7       51.26       62.75      6.46 o 
  11  -2   7        0.57        0.00      4.77 o 
 -13  -1   7        2.31        0.18      8.02 o 
 -12  -1   7       11.17        0.00      8.48 o 
 -11  -1   7        8.66        5.73      4.09 o 
 -10  -1   7       45.80       43.23      4.98 o 
  -9  -1   7      930.45      949.32     31.89 o 
  -8  -1   7      508.24      486.63     17.72 o 
  -7  -1   7       10.87       19.79      3.88 o 
  -6  -1   7     1199.72     1345.66     43.31 o 
  -5  -1   7      103.98      129.34      6.34 o 
  -4  -1   7      200.36      153.81      5.15 o 
  -3  -1   7      688.26      830.54     21.04 o 
  -2  -1   7     2036.10     2099.47     51.59 o 
  -1  -1   7      890.17      836.28     26.27 o 
   0  -1   7       94.59      130.08      4.63 o 
   1  -1   7     1803.26     1724.82     42.63 o 
   2  -1   7        4.39        3.45      2.55 o 
   3  -1   7       19.96       29.77      2.48 o 
   4  -1   7        5.23        4.13      5.39 o 
   5  -1   7      193.85      269.08     10.03 o 
   6  -1   7       22.92       19.52      4.37 o 
   7  -1   7      216.76      200.20     11.67 o 
   8  -1   7        0.50        9.28      5.36 o 
   9  -1   7       36.45       45.10      5.63 o 
  10  -1   7        1.41        0.00      4.58 o 
  11  -1   7       41.29       31.54      5.53 o 
  12  -1   7       16.30       11.54      4.90 o 
 -13   0   7        4.57       19.07      9.08 o 
 -12   0   7       72.69       70.95     10.59 o 
 -11   0   7        0.28        0.00      3.58 o 
 -10   0   7      279.67      283.48     12.06 o 
  -9   0   7       85.07       73.61      6.02 o 
  -8   0   7      518.53      565.94     25.03 o 
  -7   0   7     1514.28     1578.76     50.49 o 
  -6   0   7       24.59       37.21      3.83 o 
  -5   0   7       83.34       71.21      3.76 o 
  -4   0   7      759.89      862.30     21.88 o 
  -3   0   7       93.90       55.28      5.89 o 
  -2   0   7      405.47      462.14     12.21 o 
  -1   0   7      751.57      810.55     20.57 o 
   0   0   7     1101.91     1189.73     29.76 o 
   1   0   7      119.23      117.86      4.41 o 
   2   0   7       78.95       54.55      3.11 o 
   3   0   7     2115.32     2121.86     52.37 o 
   4   0   7       86.88       89.28      6.82 o 
   5   0   7       24.49       33.94      3.37 o 
   6   0   7       35.49       51.95      4.32 o 
   7   0   7      441.89      502.47     17.91 o 
   8   0   7      635.09      618.62     21.50 o 
   9   0   7        0.92        0.00      4.31 o 
  10   0   7      238.49      256.70     11.65 o 
  11   0   7      115.57      112.32      7.98 o 
  12   0   7      174.96      169.89      9.37 o 
 -13   1   7      177.51      198.33     17.05 o 
 -12   1   7        0.89        0.14      7.84 o 
 -11   1   7       25.49       26.22      8.02 o 
 -10   1   7      163.35      165.07     12.26 o 
  -9   1   7      219.74      249.57     10.84 o 
  -8   1   7      590.02      550.68     30.57 o 
  -7   1   7      544.61      534.50     28.60 o 
  -6   1   7        2.08        5.33      7.22 o 
  -5   1   7      149.71      151.88      5.77 o 
  -4   1   7      108.72      102.10      4.42 o 
  -3   1   7      456.26      450.41     12.06 o 
  -2   1   7     1022.37     1038.13     26.03 o 
  -1   1   7      314.43      304.74     10.57 o 
   0   1   7      121.23      148.85      5.39 o 
   1   1   7      831.81      803.22     20.41 o 
   2   1   7      221.33      207.96      6.41 o 
   3   1   7     1027.83      968.63     24.51 o 
   4   1   7      860.37      919.14     23.41 o 
   5   1   7       40.80       35.61      3.16 o 
   6   1   7      221.46      289.47      9.48 o 
   7   1   7       29.49       32.13      3.24 o 
   8   1   7      152.19      194.27      9.59 o 
   9   1   7      371.48      320.71     12.97 o 
  10   1   7      230.07      224.17     10.67 o 
  11   1   7      572.65      547.25     19.89 o 
  12   1   7        7.12        2.61      5.29 o 
  13   1   7       10.50        8.78      4.95 o 
 -13   2   7       13.20        9.53      8.66 o 
 -12   2   7      145.51      143.33     14.03 o 
 -11   2   7        0.23        0.00      6.37 o 
 -10   2   7        6.19       13.75      6.92 o 
  -9   2   7       13.56       17.80      3.81 o 
  -8   2   7      228.20      225.93     10.91 o 
  -7   2   7        7.62       10.56      3.30 o 
  -6   2   7        1.25       11.93     12.74 o 
  -5   2   7      344.25      332.26     21.50 o 
  -4   2   7     1582.08     1787.75     44.55 o 
  -3   2   7      299.83      396.62     10.94 o 
  -2   2   7     1090.21     1114.87     32.57 o 
  -1   2   7     2473.45     2839.29     88.36 o 
   0   2   7     1795.09     2043.96     50.27 o 
   1   2   7      169.82      172.26      5.51 o 
   2   2   7       97.86       93.14      4.43 o 
   3   2   7      350.94      304.28      8.72 o 
   4   2   7      291.77      287.62      8.43 o 
   5   2   7      932.20      758.24     19.68 o 
   6   2   7      179.25      170.54      6.39 o 
   7   2   7      113.59      135.55      6.02 o 
   8   2   7       16.30        8.77      4.22 o 
   9   2   7       73.79       72.71      6.50 o 
  10   2   7      845.21      783.19     26.58 o 
  11   2   7       53.94       64.16      6.08 o 
  12   2   7        0.26        3.04      5.94 o 
  13   2   7       26.39       30.07     10.54 o 
 -12   3   7        1.19        4.22      6.78 o 
 -11   3   7        9.12       11.32      6.92 o 
 -10   3   7        2.26        5.91      7.24 o 
  -9   3   7        1.41        6.92      6.78 o 
  -8   3   7      300.37      307.32     11.99 o 
  -7   3   7      143.68      134.60      9.46 o 
  -6   3   7      163.68      197.83      6.87 o 
  -5   3   7      205.66      215.97     13.41 o 
  -4   3   7      180.73      305.09      9.43 o 
  -3   3   7     1602.26     1546.76     54.72 o 
  -2   3   7     1908.43     1972.89     61.90 o 
  -1   3   7     1538.43     1464.77     36.45 o 
   0   3   7     2706.26     2639.61     64.68 o 
   1   3   7     4749.65     4773.29    116.36 o 
   2   3   7     3068.09     3102.00     76.01 o 
   3   3   7      413.55      372.52     10.34 o 
   4   3   7      564.49      504.87     13.59 o 
   5   3   7     2044.72     1989.93     49.24 o 
   6   3   7      264.86      239.04      7.84 o 
   7   3   7       67.43       78.60      4.58 o 
   8   3   7       97.16       91.49      4.93 o 
   9   3   7       18.08       19.05      4.71 o 
  10   3   7      295.08      288.35     12.37 o 
  11   3   7       74.73       73.23      6.36 o 
  12   3   7      154.61      168.13      9.36 o 
  13   3   7        8.40        0.00     10.27 o 
 -12   4   7        4.29        8.85      7.20 o 
 -11   4   7        7.90       25.53      8.25 o 
 -10   4   7       24.01       23.79      7.98 o 
  -9   4   7      242.23      243.03     16.64 o 
  -8   4   7      230.44      220.38     15.26 o 
  -7   4   7      732.26      748.44     19.70 o 
  -6   4   7      716.02      651.88     17.30 o 
  -5   4   7     1533.00     1462.57     42.18 o 
  -4   4   7      889.01     1019.22     45.19 o 
  -3   4   7        9.64       11.31      2.36 o 
  -2   4   7     1965.52     1904.29     47.18 o 
  -1   4   7      802.06      896.36     22.75 o 
   0   4   7     2132.92     2029.27     49.96 o 
   1   4   7     3359.35     3485.95     85.40 o 
   2   4   7     1254.53     1357.77     33.89 o 
   3   4   7      545.86      548.86     14.59 o 
   4   4   7     1107.40     1210.73     35.95 o 
   5   4   7       25.27       30.91      2.87 o 
   6   4   7        9.03        3.02      2.86 o 
   7   4   7       21.49       38.38      3.60 o 
   8   4   7        1.60        4.33      3.14 o 
   9   4   7      193.54      163.96      7.16 o 
  10   4   7      227.14      253.40     11.36 o 
  11   4   7       34.92       40.45      5.51 o 
  12   4   7       84.85       88.90     13.64 o 
  13   4   7      404.15      423.25     27.64 o 
 -11   5   7      104.70      128.71     13.52 o 
 -10   5   7      333.00      316.68     20.72 o 
  -9   5   7      255.45      285.10     18.98 o 
  -8   5   7       30.09       25.53      4.09 o 
  -7   5   7      141.43      141.45      7.56 o 
  -6   5   7      612.54      669.34     17.78 o 
  -5   5   7      192.75      188.17      8.16 o 
  -4   5   7      588.88      601.72     15.97 o 
  -3   5   7        6.56        0.93      1.95 o 
  -2   5   7       72.47       76.24      3.79 o 
  -1   5   7      475.97      559.40     14.75 o 
   0   5   7        3.86        0.00      1.58 o 
   1   5   7       50.61       75.72      3.61 o 
   2   5   7      562.36      513.20     13.75 o 
   3   5   7      167.28      222.88      7.05 o 
   4   5   7       68.41       70.73      4.07 o 
   5   5   7      899.33      940.53     24.23 o 
   6   5   7      190.62      185.39      7.76 o 
   7   5   7      966.89     1013.36     26.33 o 
   8   5   7      151.63      167.86     13.14 o 
   9   5   7       65.74       63.20      4.43 o 
  10   5   7      293.45      276.10      9.51 o 
  11   5   7       39.89       41.96      5.41 o 
  12   5   7      467.26      461.39     29.56 o 
  13   5   7      196.93      181.79     18.79 o 
  14   5   7       53.41       46.43     13.16 o 
 -11   6   7        6.92       20.86      8.02 o 
 -10   6   7      102.92      101.76     12.10 o 
  -9   6   7       58.74       68.25      9.08 o 
  -8   6   7       77.70       70.44      5.68 o 
  -7   6   7       48.03       69.46      5.59 o 
  -6   6   7       97.36       33.64      4.17 o 
  -5   6   7       43.16       39.67      4.76 o 
  -4   6   7      101.02      114.03      9.66 o 
  -3   6   7      552.70      590.13     15.70 o 
  -2   6   7       60.78       57.13      5.52 o 
  -1   6   7      390.32      561.96     15.73 o 
   0   6   7        5.17        5.65      2.06 o 
   1   6   7      383.37      433.33     11.92 o 
   2   6   7      996.21      950.86     24.37 o 
   3   6   7     2223.42     2335.48     57.77 o 
   4   6   7      226.29      242.44      7.73 o 
   5   6   7      124.22      133.58      9.81 o 
   6   6   7     1521.25     1515.30     38.43 o 
   7   6   7       25.34       30.17      7.67 o 
   8   6   7     1196.46     1208.52     31.37 o 
   9   6   7      429.31      439.81     13.23 o 
  10   6   7       30.23       28.10      3.78 o 
  11   6   7      444.24      428.41     15.03 o 
  12   6   7       12.92       13.06     10.40 o 
  13   6   7        0.62        0.00     10.63 o 
  14   6   7        4.75        0.00     11.32 o 
 -10   7   7       33.97       42.99      8.02 o 
  -9   7   7       26.16       21.96      7.38 o 
  -8   7   7        9.94       15.13      6.60 o 
  -7   7   7        2.52        1.05      3.83 o 
  -6   7   7       39.34       47.88      4.69 o 
  -5   7   7       87.63       97.34     10.28 o 
  -4   7   7      275.23      233.26      7.76 o 
  -3   7   7      485.59      524.73     14.39 o 
  -2   7   7      777.18      770.62     24.75 o 
  -1   7   7       29.96       31.74      3.65 o 
   0   7   7      171.22      142.83      7.21 o 
   1   7   7       33.40       31.25      3.73 o 
   2   7   7      909.91      867.40     22.56 o 
   3   7   7      594.46      617.05     16.62 o 
   4   7   7     2527.08     2547.72     63.28 o 
   5   7   7      643.16      735.06     32.07 o 
   6   7   7      359.67      395.85     13.72 o 
   7   7   7      558.86      579.01     20.99 o 
   8   7   7      159.48      155.48      7.36 o 
   9   7   7      299.61      309.68     10.39 o 
  10   7   7      458.66      435.79     13.52 o 
  11   7   7      148.94      145.71     11.78 o 
  12   7   7      136.64      138.38     11.60 o 
  -9   8   7       75.43       77.44      8.87 o 
  -8   8   7      280.84      288.73     12.25 o 
  -7   8   7      223.16      253.56     10.97 o 
  -6   8   7      105.83      101.11      6.97 o 
  -5   8   7       88.74       76.55      7.79 o 
  -4   8   7      546.99      499.96     53.35 o 
  -3   8   7      674.75      551.66     28.05 o 
  -2   8   7      169.54      150.92     11.92 o 
  -1   8   7      226.31      225.14      9.63 o 
   0   8   7        8.32        0.54      3.65 o 
   1   8   7     1316.69     1404.16     68.30 o 
   2   8   7       14.19       34.92      4.31 o 
   3   8   7      388.64      422.02     17.28 o 
   4   8   7       73.94       97.07      6.76 o 
   5   8   7      819.61      698.78     22.59 o 
   6   8   7       37.59       49.56      4.94 o 
   7   8   7      514.13      458.24     15.87 o 
   8   8   7       51.82       50.10      4.85 o 
   9   8   7       62.02       60.19      5.09 o 
  10   8   7       21.05       18.09      4.25 o 
  11   8   7        0.71        5.87      5.55 o 
  12   8   7        0.18        0.00      5.91 o 
  13   8   7       25.72       33.64      7.38 o 
  -9   9   7        9.41        1.19      6.33 o 
  -8   9   7      272.74      301.05     16.96 o 
  -7   9   7      417.47      463.64     22.46 o 
  -6   9   7       99.31      106.11      9.81 o 
  -5   9   7      102.77       98.18      8.62 o 
  -4   9   7       14.58       18.43      5.13 o 
  -3   9   7      497.23      498.01     23.19 o 
  -2   9   7       14.92       12.28      5.00 o 
  -1   9   7       18.02       32.96      5.96 o 
   0   9   7      702.52      689.62     29.70 o 
   1   9   7        1.07        1.23      3.91 o 
   2   9   7      195.57      220.57     10.93 o 
   3   9   7      127.34      109.27      7.23 o 
   4   9   7      168.63      146.76      8.43 o 
   5   9   7       69.31       67.62      5.62 o 
   6   9   7      362.06      349.16     13.15 o 
   7   9   7       46.17       41.23      7.22 o 
   8   9   7        1.03        0.64      3.67 o 
   9   9   7       99.54       98.14      6.84 o 
  10   9   7      192.94      197.98      9.22 o 
  11   9   7      102.68      126.33     12.01 o 
  12   9   7       19.97       27.59      7.47 o 
  13   9   7       33.90       33.09      7.29 o 
  -8  10   7       19.05       23.93      6.55 o 
  -7  10   7       67.55       59.31      8.16 o 
  -6  10   7      208.26      218.37     13.89 o 
  -5  10   7       11.74        7.93      5.23 o 
  -4  10   7        6.17        0.00      5.27 o 
  -3  10   7      232.81      214.97     13.02 o 
  -1  10   7       14.82        7.94      4.61 o 
   0  10   7       57.36       23.93      7.61 o 
   1  10   7     1153.56     1089.33     44.90 o 
   2  10   7      374.82      325.43     13.21 o 
   3  10   7       45.89       59.66      5.81 o 
   4  10   7      196.81      151.76      8.64 o 
   5  10   7       89.07      100.68      7.07 o 
   6  10   7      269.91      255.38     17.76 o 
   7  10   7      566.16      543.27     18.76 o 
   8  10   7        2.26        5.38      4.03 o 
   9  10   7      265.49      279.24     11.69 o 
  10  10   7       14.47        4.68      5.91 o 
  11  10   7       35.69       39.92      7.61 o 
  12  10   7       61.32       60.00      9.12 o 
  13  10   7        3.20        0.18      6.28 o 
  -6  11   7        0.77        1.28      6.23 o 
  -5  11   7       29.46       22.51      6.65 o 
  -4  11   7        7.49        6.60      5.36 o 
  -3  11   7       26.74       34.84      6.74 o 
  -2  11   7        2.36       11.64      5.18 o 
  -1  11   7       18.30       36.21     16.46 o 
   1  11   7      282.21      253.03     15.10 o 
   2  11   7       48.10       29.16      7.04 o 
   3  11   7     1012.27      981.84     31.68 o 
   4  11   7      478.03      470.99     17.50 o 
   5  11   7      180.06      209.15     16.13 o 
   6  11   7      714.52      728.95     24.36 o 
   7  11   7      134.43      138.36      8.39 o 
   8  11   7      352.55      338.22     13.23 o 
   9  11   7       12.82       22.38      4.82 o 
  10  11   7      123.22      132.88     12.38 o 
  11  11   7       25.86       23.65      8.02 o 
  12  11   7        5.10        0.00      7.10 o 
  -5  12   7       48.93       59.13      7.79 o 
  -4  12   7        0.11        0.00      5.82 o 
  -3  12   7       75.80       60.92      7.38 o 
  -2  12   7        4.30        9.90      5.36 o 
  -1  12   7      160.67      147.91     10.54 o 
   0  12   7      144.72      126.05     10.40 o 
   1  12   7       41.93       45.84      9.74 o 
   2  12   7      552.19      485.16     28.05 o 
   3  12   7      142.48       91.16      7.91 o 
   4  12   7      123.29      122.33     10.11 o 
   5  12   7      248.52      241.43     11.57 o 
   6  12   7       97.35       85.18      6.82 o 
   7  12   7      306.60      348.63     14.41 o 
   8  12   7       70.04       87.42      7.02 o 
   9  12   7       42.41       48.27      9.90 o 
  10  12   7        2.32        2.57      6.83 o 
  11  12   7        9.58       15.22      8.11 o 
  -3  13   7        0.31        0.00      5.50 o 
  -2  13   7       75.70       79.57      8.80 o 
  -1  13   7       16.87       13.43      5.45 o 
   0  13   7       48.19       54.45      6.97 o 
   1  13   7        0.22        0.58      8.16 o 
   2  13   7        4.65        0.00      5.14 o 
   3  13   7       47.92       41.77     11.21 o 
   4  13   7        7.58        1.39      5.80 o 
   5  13   7      118.63      157.90     10.03 o 
   6  13   7        4.40        0.76      4.74 o 
   7  13   7       18.78       21.38      5.47 o 
   8  13   7        6.45        0.00      6.67 o 
   9  13   7        0.11        8.94      8.48 o 
  10  13   7        1.58        1.70      7.43 o 
  -1  14   7       52.45       42.58      7.10 o 
   0  14   7        2.63        0.00      5.27 o 
   1  14   7        6.42        4.81      5.45 o 
   2  14   7        3.18       34.93     17.51 o 
   3  14   7        0.00        0.00      6.00 o 
   4  14   7       41.10       23.45     18.06 o 
   5  14   7        0.12        0.00      5.02 o 
   6  14   7        4.26        0.08     10.73 o 
   7  14   7        1.57        0.00      4.93 o 
   8  14   7        7.93        0.00      9.35 o 
   3  15   7       10.66        9.52      6.09 o 
   4  15   7       20.71       26.19     14.46 o 
   5  15   7        0.04        0.00      7.68 o 
  -7 -10   8       30.53       32.18      7.52 o 
  -6 -10   8      107.31      119.73     11.18 o 
  -5 -10   8      118.96      118.17     11.60 o 
  -4 -10   8        0.48        0.00      5.45 o 
  -3 -10   8       35.33       50.28      7.70 o 
   0 -10   8      129.02      139.34     11.37 o 
  -9  -9   8        0.79        0.00      6.51 o 
  -8  -9   8       38.46       32.22      7.88 o 
  -7  -9   8       36.94       48.27      8.30 o 
  -6  -9   8       33.53       31.76      7.43 o 
  -5  -9   8        3.59        8.53      5.59 o 
  -4  -9   8      180.85      191.14     13.38 o 
  -3  -9   8       58.98       79.43      8.34 o 
  -2  -9   8        1.60        0.73      2.75 o 
  -1  -9   8       69.51       66.51      6.92 o 
   0  -9   8        2.69        2.34      5.09 o 
   1  -9   8      100.70       89.29      8.98 o 
   2  -9   8        1.19        2.54      4.21 o 
   3  -9   8       27.13       31.82      5.42 o 
 -10  -8   8       66.62       60.50      6.48 o 
  -9  -8   8      130.49      137.64      9.88 o 
  -8  -8   8        0.78        0.00      3.82 o 
  -7  -8   8       20.28       12.04      3.93 o 
  -6  -8   8        7.67       11.74      3.07 o 
  -5  -8   8       46.91       50.83      7.70 o 
  -4  -8   8        2.55        5.82      1.94 o 
  -2  -8   8      335.12      308.21     29.47 o 
  -1  -8   8        2.66        4.28      2.48 o 
   0  -8   8      117.42      144.68      8.08 o 
   1  -8   8       51.65       48.12      5.18 o 
   2  -8   8       47.50       46.16      7.43 o 
   3  -8   8       26.03       29.68      4.97 o 
   4  -8   8        0.13        0.00      4.69 o 
   5  -8   8       13.93        9.00      4.75 o 
 -11  -7   8       46.00       41.12      6.35 o 
 -10  -7   8       27.26       30.29      5.33 o 
  -9  -7   8      266.15      259.28     12.06 o 
  -8  -7   8       76.49       84.54      6.76 o 
  -7  -7   8        0.06        0.00      3.70 o 
  -6  -7   8      221.58      231.77     10.40 o 
  -5  -7   8      170.20      173.64      8.47 o 
  -4  -7   8       36.64       49.93      4.75 o 
  -3  -7   8      286.56      263.90     10.70 o 
  -2  -7   8        9.89       12.75      2.85 o 
  -1  -7   8      343.14      363.25     13.63 o 
   0  -7   8      219.37      227.71      7.70 o 
   1  -7   8        1.05        0.19      3.93 o 
   2  -7   8       37.95       27.54      4.58 o 
   3  -7   8        5.66        4.51      4.22 o 
   4  -7   8       25.13       19.93      4.73 o 
   5  -7   8       15.05        5.52      4.48 o 
   6  -7   8        5.47        1.79      4.72 o 
 -12  -6   8       35.59       38.31      6.19 o 
 -11  -6   8        1.68        0.00      4.34 o 
 -10  -6   8       60.81       76.98      6.88 o 
  -9  -6   8        2.80        0.00      4.09 o 
  -8  -6   8       63.90       77.37      6.22 o 
  -7  -6   8       39.45       41.24      4.92 o 
  -6  -6   8      155.44      142.62      7.71 o 
  -5  -6   8      455.80      467.25     19.64 o 
  -4  -6   8      571.94      554.83     19.52 o 
  -3  -6   8       22.62       19.92      4.40 o 
  -2  -6   8      139.61      121.66      5.26 o 
  -1  -6   8       20.24        4.92      9.35 o 
   0  -6   8        4.75        6.27      2.71 o 
   1  -6   8        7.46        0.42      3.82 o 
   2  -6   8       25.06       27.42      4.27 o 
   3  -6   8      377.19      327.73     17.56 o 
   4  -6   8       16.40       18.56      4.91 o 
   5  -6   8        9.82       10.00      4.40 o 
   6  -6   8       15.04        3.96      4.88 o 
   7  -6   8        0.57        0.00      6.19 o 
 -12  -5   8       49.85       48.82     12.95 o 
 -11  -5   8      135.82      160.96      9.87 o 
 -10  -5   8       10.24        6.27      4.91 o 
  -9  -5   8       38.87       45.41      5.26 o 
  -8  -5   8      188.61      205.90     10.16 o 
  -7  -5   8       77.06       70.46      7.40 o 
  -6  -5   8       60.21       55.61      4.81 o 
  -5  -5   8       86.89       81.94      5.84 o 
  -4  -5   8      108.29      108.15      6.62 o 
  -3  -5   8      735.25      813.26     21.19 o 
  -2  -5   8      151.22      156.30      5.93 o 
  -1  -5   8       36.65       36.72      4.28 o 
   0  -5   8        7.44        4.67      2.74 o 
   1  -5   8       63.61       68.21      4.29 o 
   2  -5   8       22.39       14.94      4.12 o 
   3  -5   8      180.50      171.56      8.90 o 
   4  -5   8      431.12      426.84     15.91 o 
   5  -5   8      194.68      208.65      9.95 o 
   6  -5   8       42.61       38.32      5.27 o 
   7  -5   8        0.61        7.56      8.62 o 
   8  -5   8       53.49       44.27      6.05 o 
 -12  -4   8      139.24      130.93     11.53 o 
 -11  -4   8        0.16        0.00      4.47 o 
 -10  -4   8       15.63       10.54      4.76 o 
  -9  -4   8      210.98      194.26     10.16 o 
  -8  -4   8      259.97      243.86     10.94 o 
  -7  -4   8       13.98       10.93      4.02 o 
  -6  -4   8      299.56      265.85     11.12 o 
  -5  -4   8       57.74       58.41      5.73 o 
  -4  -4   8       52.16       57.70      4.84 o 
  -3  -4   8       40.29       53.43      3.30 o 
  -2  -4   8      662.57      743.35     19.38 o 
  -1  -4   8      451.01      426.53     11.89 o 
   0  -4   8      490.48      480.18     16.69 o 
   1  -4   8      215.02      231.55     10.18 o 
   2  -4   8        0.04        0.00      2.53 o 
   3  -4   8      109.67      124.13      7.63 o 
   4  -4   8       79.01       88.74      8.66 o 
   5  -4   8      159.26      186.68      9.23 o 
   6  -4   8       51.41       50.53      5.40 o 
   7  -4   8       33.04       23.73      5.00 o 
   8  -4   8       17.05       12.45      4.88 o 
   9  -4   8       13.38       15.75      5.40 o 
 -13  -3   8      120.04      119.91      8.89 o 
 -12  -3   8        0.05        0.00      8.78 o 
 -11  -3   8        5.26        0.00      6.26 o 
 -10  -3   8       22.78       15.11      7.27 o 
  -9  -3   8       21.25       27.40      4.78 o 
  -8  -3   8      115.47      116.75      7.83 o 
  -7  -3   8       79.78       75.09      5.90 o 
  -6  -3   8       72.74       72.79      5.78 o 
  -5  -3   8      165.39      178.17      8.41 o 
  -4  -3   8      652.05      648.30     21.94 o 
  -3  -3   8      533.98      588.82     15.61 o 
  -2  -3   8        1.24        1.58      2.08 o 
  -1  -3   8     2938.35     3127.87     76.65 o 
   0  -3   8      353.95      303.27     22.91 o 
   1  -3   8      708.61      727.32     19.09 o 
   2  -3   8     1072.07     1090.24     27.86 o 
   3  -3   8      268.18      272.33      8.52 o 
   4  -3   8      125.97      120.90      7.89 o 
   5  -3   8      655.59      706.39     24.06 o 
   6  -3   8        0.94        7.41      4.17 o 
   7  -3   8        1.08        0.17      4.46 o 
   8  -3   8       33.12       26.80      5.33 o 
   9  -3   8        0.24        0.00      6.88 o 
  10  -3   8        8.83       13.29      5.52 o 
 -13  -2   8       10.33        0.00      8.48 o 
 -12  -2   8       61.40       59.72     17.30 o 
 -11  -2   8      457.32      483.32     18.70 o 
 -10  -2   8      148.10      154.11      8.56 o 
  -9  -2   8       15.32        7.54      4.06 o 
  -8  -2   8     1003.58      998.03     33.31 o 
  -7  -2   8      523.47      611.59     21.26 o 
  -6  -2   8     1243.52     1280.29     41.52 o 
  -5  -2   8      524.97      618.80     29.36 o 
  -4  -2   8      596.25      594.75     15.67 o 
  -3  -2   8       24.60       44.72      7.54 o 
  -2  -2   8      220.62      215.96      6.87 o 
  -1  -2   8        0.68        0.90      2.25 o 
   0  -2   8      717.77      825.79     21.27 o 
   1  -2   8      387.05      407.34     11.41 o 
   2  -2   8       88.52       87.14      6.53 o 
   3  -2   8      755.09      813.35     21.21 o 
   4  -2   8      123.93      143.12      5.92 o 
   5  -2   8      263.01      236.08     10.45 o 
   6  -2   8      588.09      595.09     20.90 o 
   7  -2   8      401.64      380.82     14.78 o 
   8  -2   8        9.53        8.87      8.80 o 
   9  -2   8       85.22       73.13      6.53 o 
  10  -2   8        9.63        7.95      5.26 o 
  11  -2   8       11.82       15.47      5.54 o 
 -13  -1   8      130.14      127.15     15.08 o 
 -12  -1   8      104.45       91.50      9.83 o 
 -11  -1   8      153.25      136.17      8.05 o 
 -10  -1   8      797.86      810.38     28.06 o 
  -9  -1   8        0.01        0.00      3.73 o 
  -8  -1   8      187.49      180.38      9.05 o 
  -7  -1   8       11.95        9.61      3.74 o 
  -6  -1   8      670.41      731.21     24.62 o 
  -5  -1   8      931.62      927.28     30.26 o 
  -4  -1   8      601.88      597.78     15.64 o 
  -3  -1   8      263.88      266.40      7.88 o 
  -2  -1   8      323.48      337.44     11.78 o 
  -1  -1   8      112.91      126.59      4.80 o 
   0  -1   8      156.63      202.40      6.43 o 
   1  -1   8        1.35        2.60      2.01 o 
   2  -1   8     1283.34     1390.64     34.85 o 
   3  -1   8      860.58      957.93     24.64 o 
   4  -1   8       60.32       66.80     10.86 o 
   5  -1   8       10.55       13.33      2.76 o 
   6  -1   8       50.26       58.79      5.32 o 
   7  -1   8      398.07      399.05     15.22 o 
   8  -1   8      472.28      473.07     17.59 o 
   9  -1   8        1.54        1.64      4.61 o 
  10  -1   8       13.10        5.59      4.97 o 
  11  -1   8        0.49        0.00      4.91 o 
 -13   0   8        8.68        6.92      7.70 o 
 -12   0   8      102.93       86.36     12.01 o 
 -11   0   8       51.79       58.76      9.63 o 
 -10   0   8      301.71      286.63     12.14 o 
  -9   0   8      322.24      308.64     12.61 o 
  -8   0   8       72.60       93.94      6.83 o 
  -7   0   8      490.81      481.81     17.38 o 
  -6   0   8      224.71      268.33     10.76 o 
  -5   0   8      547.89      554.26     14.80 o 
  -4   0   8      428.34      377.24     12.89 o 
  -3   0   8     1526.54     1511.09     37.63 o 
  -2   0   8       66.94       81.47      3.85 o 
  -1   0   8      427.68      317.18      8.98 o 
   0   0   8      959.13     1086.93     27.34 o 
   1   0   8      401.95      347.26      9.76 o 
   2   0   8      385.76      411.61     11.36 o 
   3   0   8      178.06      234.69      7.46 o 
   4   0   8      156.98      162.47      6.09 o 
   5   0   8      528.83      526.52     14.74 o 
   6   0   8       19.58       17.98      4.31 o 
   7   0   8        0.97        2.00      4.22 o 
   8   0   8     1143.07     1136.29     36.83 o 
   9   0   8      245.27      234.67     10.84 o 
  10   0   8       23.51       12.78      4.65 o 
  11   0   8      167.64      148.44      8.88 o 
  12   0   8       15.00        9.95      4.88 o 
 -13   1   8        7.38       13.52      7.93 o 
 -12   1   8       54.66       61.28     10.45 o 
 -11   1   8        0.20        0.09      7.29 o 
 -10   1   8        1.56        3.33      3.70 o 
  -9   1   8        1.92        1.62      1.13 o 
  -8   1   8       17.15       14.80      3.73 o 
  -7   1   8      333.94      358.29     13.43 o 
  -6   1   8       12.26       10.29      4.77 o 
  -5   1   8      309.54      293.77     10.38 o 
  -4   1   8      512.60      494.72     13.41 o 
  -3   1   8      361.90      434.20     11.82 o 
  -2   1   8      905.48      691.70     17.87 o 
  -1   1   8      279.72      325.72     11.44 o 
   0   1   8     2573.82     2494.19     61.33 o 
   1   1   8        0.37        1.01      1.69 o 
   2   1   8     3810.57     3908.15     95.42 o 
   3   1   8     1213.34     1431.36     35.75 o 
   4   1   8     1043.33     1130.40     28.70 o 
   5   1   8      175.66      212.52     12.37 o 
   6   1   8        7.30       18.41      2.98 o 
   7   1   8      378.42      323.29     13.14 o 
   8   1   8        9.81        6.59      4.52 o 
   9   1   8       79.51       71.58      6.33 o 
  10   1   8      184.41      172.43      9.56 o 
  11   1   8        0.04        0.00      4.15 o 
  12   1   8       40.89       28.91      5.71 o 
 -12   2   8       41.68       37.13      8.57 o 
 -11   2   8        4.43        8.39      7.56 o 
 -10   2   8      107.90      114.32     11.87 o 
  -9   2   8      209.22      222.37     16.04 o 
  -8   2   8      540.98      507.36     25.32 o 
  -7   2   8      704.38      637.09     24.02 o 
  -6   2   8      303.74      307.74     13.82 o 
  -5   2   8       59.07       65.33      6.31 o 
  -4   2   8      418.15      354.02     10.36 o 
  -3   2   8      749.98      746.92     19.42 o 
  -2   2   8      831.90      995.38     29.72 o 
  -1   2   8     4413.80     4232.20    287.31 o 
   0   2   8      635.08      662.62     17.17 o 
   1   2   8     4131.60     4233.52    103.17 o 
   2   2   8      422.15      404.79     11.17 o 
   3   2   8     1399.95     1653.16     41.21 o 
   4   2   8     1510.79     1517.85     38.05 o 
   5   2   8      242.57      259.48      8.34 o 
   6   2   8      654.54      625.83     16.86 o 
   7   2   8       53.50       44.59      3.48 o 
   8   2   8       50.07       59.27      5.83 o 
   9   2   8       19.00       18.41      6.81 o 
  10   2   8        1.77       10.11      4.95 o 
  11   2   8        6.77       13.37      4.65 o 
  12   2   8        3.35        2.66      4.61 o 
  13   2   8        0.82        0.00      4.79 o 
 -12   3   8      193.20      210.57     16.55 o 
 -11   3   8      108.96      101.48     11.50 o 
 -10   3   8        9.80        5.45      6.19 o 
  -9   3   8      327.32      324.94     20.08 o 
  -8   3   8      216.21      246.03     10.46 o 
  -7   3   8       23.16       19.31      4.40 o 
  -6   3   8      122.96       94.68      7.61 o 
  -5   3   8     1102.63     1195.21     30.61 o 
  -4   3   8       40.81       54.09      4.57 o 
  -3   3   8     2928.31     3100.29     89.29 o 
  -2   3   8     1087.67     1044.64     33.32 o 
  -1   3   8      180.67      231.14      7.15 o 
   0   3   8     4495.38     4739.74    115.60 o 
   1   3   8     2183.16     2151.33     53.16 o 
   2   3   8      144.55      104.66      4.47 o 
   3   3   8      328.79      247.20      7.65 o 
   4   3   8      875.37      848.82     21.94 o 
   5   3   8      596.93      589.46     16.01 o 
   6   3   8      345.38      394.30     11.50 o 
   7   3   8       18.70       18.51      3.17 o 
   8   3   8      305.42      304.28      9.85 o 
   9   3   8      204.15      201.54      9.79 o 
  10   3   8       54.03       54.70      5.99 o 
  11   3   8      104.19      105.98      8.02 o 
  12   3   8       12.16        8.58      6.76 o 
  13   3   8      134.61      132.47     17.14 o 
 -12   4   8       28.34       46.43      9.40 o 
 -11   4   8      162.26      168.27     14.94 o 
 -10   4   8       15.18       22.41      7.01 o 
  -9   4   8      467.11      455.66     26.26 o 
  -8   4   8       55.12       62.47      6.39 o 
  -7   4   8      156.35      163.22      9.43 o 
  -6   4   8       41.22       34.94      4.10 o 
  -5   4   8      252.36      236.17      9.91 o 
  -4   4   8      154.54      138.99      6.57 o 
  -3   4   8      179.04      200.20      8.02 o 
  -2   4   8      256.76      211.74      6.86 o 
  -1   4   8      430.23      491.20     13.28 o 
   0   4   8      200.17      190.57      6.31 o 
   1   4   8       66.70       72.42      3.56 o 
   2   4   8        4.95        4.79      1.92 o 
   3   4   8     1046.54     1090.89     27.70 o 
   4   4   8      325.23      301.31      9.08 o 
   5   4   8      469.37      486.46     16.06 o 
   6   4   8       91.84       75.84      4.90 o 
   7   4   8     1038.27     1043.76     26.99 o 
   8   4   8      105.71       93.39      8.44 o 
   9   4   8      111.05      100.95      5.57 o 
  10   4   8       27.26       27.63      4.84 o 
  11   4   8       19.69       19.37      5.05 o 
  12   4   8      208.31      199.80     10.51 o 
  13   4   8       35.98       25.76     11.18 o 
 -11   5   8       22.89       38.18      8.53 o 
 -10   5   8      129.86      115.65     12.42 o 
  -9   5   8        1.99        2.48      6.55 o 
  -8   5   8      663.27      630.34     33.51 o 
  -7   5   8        9.84       13.41      2.91 o 
  -6   5   8      270.89      311.82      9.58 o 
  -5   5   8      144.98      140.95      5.82 o 
  -4   5   8      168.54      160.24     10.40 o 
  -3   5   8      461.35      426.46     11.96 o 
  -2   5   8      286.71      256.86      7.85 o 
  -1   5   8     1234.25     1176.76     29.71 o 
   0   5   8      999.99     1103.74     27.95 o 
   1   5   8       14.72       60.69      3.27 o 
   2   5   8       45.93       35.13      2.77 o 
   3   5   8     2102.97     1940.52     48.23 o 
   4   5   8     1108.90     1098.32     27.99 o 
   5   5   8      715.38      713.15     18.88 o 
   6   5   8      924.61      944.93     24.58 o 
   7   5   8       72.07       84.43      5.69 o 
   8   5   8      191.52      229.49     10.63 o 
   9   5   8      515.25      521.88     15.01 o 
  10   5   8      460.88      443.23     13.39 o 
  11   5   8      175.57      167.05      9.58 o 
  12   5   8      198.51      184.90     10.31 o 
  13   5   8      204.92      185.73     19.02 o 
 -11   6   8       18.05       20.72      7.10 o 
 -10   6   8       65.70       60.05      8.43 o 
  -9   6   8      140.21      139.66     12.83 o 
  -8   6   8        1.35        5.13      6.23 o 
  -7   6   8      218.59      201.24      9.28 o 
  -6   6   8       43.56       68.01      8.89 o 
  -5   6   8      887.71      917.83     23.86 o 
  -4   6   8      618.24      688.61     18.25 o 
  -3   6   8      455.83      448.03     36.34 o 
  -2   6   8      893.14      807.31     20.99 o 
  -1   6   8      887.04      785.73     20.45 o 
   0   6   8      970.40     1032.02     26.32 o 
   1   6   8      619.97      753.93     19.72 o 
   2   6   8     1816.03     1789.75     44.69 o 
   3   6   8       18.63       24.19      2.53 o 
   4   6   8     1565.81     1558.07     39.19 o 
   5   6   8      161.51      146.45      6.01 o 
   6   6   8      295.51      286.80     11.56 o 
   7   6   8      455.07      434.31     12.90 o 
   8   6   8        3.39        5.09      3.23 o 
   9   6   8       38.58       40.35      4.00 o 
  10   6   8       46.19       62.45      4.63 o 
  11   6   8      195.01      181.25      8.77 o 
  12   6   8       80.61       59.95     11.23 o 
  13   6   8      130.80      131.60     17.10 o 
 -10   7   8       39.48       53.08      8.89 o 
  -9   7   8      155.29      170.37     14.07 o 
  -8   7   8        1.30        4.75      3.91 o 
  -7   7   8      370.88      385.16     22.05 o 
  -6   7   8      166.62      160.30      7.86 o 
  -5   7   8      633.83      693.13     19.44 o 
  -4   7   8      824.06      856.42     22.41 o 
  -3   7   8        0.15        4.73      3.03 o 
  -2   7   8      923.23     1016.29     26.17 o 
  -1   7   8        3.32        8.67      2.22 o 
   0   7   8      254.33      277.19      8.56 o 
   1   7   8      545.21      588.42     15.97 o 
   2   7   8       31.57       23.04      2.49 o 
   3   7   8      288.60      306.67      9.36 o 
   4   7   8      579.87      522.14     14.57 o 
   5   7   8      561.56      583.65     21.52 o 
   6   7   8      154.96      156.75     15.62 o 
   7   7   8     1270.18     1197.93     40.25 o 
   8   7   8       42.01       39.09      4.08 o 
   9   7   8      151.41      154.61      7.14 o 
  10   7   8        0.22        2.61      3.30 o 
  11   7   8       35.78       41.15      4.81 o 
  -8   8   8      379.94      358.81     18.52 o 
  -7   8   8       91.08       84.61      8.98 o 
  -6   8   8      436.39      377.51     18.84 o 
  -5   8   8      283.85      240.14     13.29 o 
  -4   8   8      260.75      238.85     11.16 o 
  -3   8   8      292.77      317.01     12.12 o 
  -2   8   8       29.16       40.43      5.82 o 
  -1   8   8        9.00        7.37      3.75 o 
   0   8   8       78.15       71.51      9.60 o 
   1   8   8       59.94       65.24      5.18 o 
   2   8   8      350.51      422.94     17.44 o 
   3   8   8        4.40        6.19      4.13 o 
   4   8   8      249.53      252.69     10.55 o 
   5   8   8       16.05       20.36      4.30 o 
   6   8   8       89.29       72.46      5.82 o 
   7   8   8        9.75        7.28      3.96 o 
   8   8   8       23.16       35.07      4.61 o 
   9   8   8      137.16      131.17     11.44 o 
  10   8   8      292.17      281.26     11.47 o 
  11   8   8        9.32       10.31      4.19 o 
  12   8   8      197.73      207.36     14.48 o 
  -8   9   8       41.63       48.50      7.38 o 
  -7   9   8      145.21      103.32      9.90 o 
  -6   9   8       39.16       46.43      6.42 o 
  -5   9   8       73.52       67.06      7.01 o 
  -4   9   8      209.08      186.97     11.50 o 
  -3   9   8       47.50       18.43      7.01 o 
  -2   9   8      340.90      316.54     21.06 o 
  -1   9   8       18.52       25.37      4.72 o 
   0   9   8       26.12       14.28      4.22 o 
   1   9   8       71.07       73.38      8.20 o 
   2   9   8        1.43        3.36      4.05 o 
   3   9   8      549.31      514.01     24.34 o 
   4   9   8     2749.56     2708.07     79.61 o 
   5   9   8      161.66      159.15      8.84 o 
   6   9   8      477.97      467.35     16.73 o 
   7   9   8      342.47      328.22     13.87 o 
   8   9   8       76.82       90.25      7.19 o 
   9   9   8      337.21      331.05     12.90 o 
  10   9   8       35.09       30.68      4.84 o 
  11   9   8      140.60      153.92     13.02 o 
  12   9   8        1.31        0.46      5.45 o 
  13   9   8       72.72       93.00     10.31 o 
  -7  10   8       16.08       10.77      5.55 o 
  -6  10   8        2.05        6.51      5.82 o 
  -5  10   8        1.46        0.00      4.72 o 
  -4  10   8       14.79       10.08      5.68 o 
  -3  10   8      125.35      128.43      9.58 o 
  -2  10   8      404.16      374.89     51.08 o 
  -1  10   8       15.91       14.76     11.71 o 
   0  10   8      326.96      281.30     11.82 o 
   1  10   8       89.90       84.68      6.66 o 
   2  10   8      414.08      417.61     21.54 o 
   3  10   8      595.94      541.83     19.00 o 
   4  10   8       56.43       52.43      6.09 o 
   5  10   8     1559.93     1471.87     48.47 o 
   6  10   8      872.70      815.76     26.32 o 
   7  10   8      160.92      167.66      9.69 o 
   8  10   8      155.56      160.37     10.98 o 
   9  10   8      284.81      298.31     12.17 o 
  10  10   8      100.21      100.62      7.15 o 
  11  10   8        2.44        8.71      6.51 o 
  12  10   8       70.71       85.35     10.13 o 
  -6  11   8       38.49       40.52      7.47 o 
  -5  11   8       15.29        2.02      5.36 o 
  -4  11   8        6.26        0.00      5.00 o 
  -3  11   8       24.43       31.44      5.96 o 
  -2  11   8       50.20       47.21      6.92 o 
  -1  11   8      112.95      105.56      8.98 o 
   0  11   8       28.85       18.92     11.44 o 
   1  11   8      672.78      588.35     49.09 o 
   2  11   8       46.41       33.17      5.13 o 
   3  11   8        9.98       10.05      4.81 o 
   4  11   8       48.20       54.13      6.00 o 
   5  11   8       22.18       21.13      4.94 o 
   6  11   8      564.91      614.79     21.24 o 
   7  11   8      139.97      137.98     10.68 o 
   8  11   8       68.74       84.89      6.68 o 
   9  11   8       40.94       43.14      5.09 o 
  10  11   8        2.78       12.97      6.97 o 
  11  11   8       16.25       21.27      7.84 o 
  12  11   8       11.77       10.82      7.56 o 
  -5  12   8       40.51       33.83      7.38 o 
  -4  12   8       62.84       58.81      7.93 o 
  -3  12   8       11.38       19.34      5.78 o 
  -2  12   8       33.16       26.86      6.05 o 
  -1  12   8       22.32       65.32     18.61 o 
   0  12   8       51.76       49.32      6.00 o 
   1  12   8       17.88        9.95     11.53 o 
   2  12   8      138.73      140.96     30.44 o 
   3  12   8       27.99       17.17     12.12 o 
   4  12   8        8.77        1.77      4.90 o 
   5  12   8        6.20        8.44      9.99 o 
   6  12   8        0.64        5.03      4.88 o 
   7  12   8       67.17       72.22      6.40 o 
   8  12   8       76.81       91.15      7.23 o 
   9  12   8        7.19        2.29      4.72 o 
  10  12   8       28.16       40.70      9.35 o 
  11  12   8       51.51       47.85      9.44 o 
  -3  13   8       39.51       34.88      7.15 o 
  -2  13   8        4.54        0.78      5.27 o 
  -1  13   8        1.54        0.00      5.50 o 
   0  13   8        0.21        2.44      5.19 o 
   1  13   8       11.78        9.01      5.66 o 
   2  13   8        6.59        0.00     11.44 o 
   3  13   8       14.52        0.00      9.49 o 
   4  13   8       89.85       96.80      9.49 o 
   5  13   8       42.58       50.56      6.66 o 
   6  13   8        1.00        0.00      4.65 o 
   7  13   8       78.34       93.61      7.65 o 
   8  13   8        4.36        7.08      4.70 o 
   9  13   8       14.55        9.40      7.84 o 
  10  13   8       47.50       54.55      9.81 o 
  -1  14   8       15.89       16.68      6.14 o 
   0  14   8        4.98       10.54      6.42 o 
   1  14   8       11.05       74.94     22.41 o 
   2  14   8       56.99       67.36     33.28 o 
   3  14   8       44.06       39.97      6.19 o 
   4  14   8       12.94        5.60      9.49 o 
   5  14   8       38.84       34.39      5.89 o 
   6  14   8       10.51        7.65     12.12 o 
   7  14   8        0.14        0.00      5.05 o 
   8  14   8       16.52       13.12      5.64 o 
   3  15   8       49.45       64.74     36.67 o 
   4  15   8       18.40       13.65     10.11 o 
   5  15   8        0.15        0.00     13.13 o 
  -7  -9   9       19.78       25.03      6.92 o 
  -6  -9   9       34.77       36.94      7.38 o 
  -5  -9   9      138.65      156.72     12.47 o 
  -4  -9   9       31.40       33.51      7.20 o 
  -3  -9   9        0.36        7.06      5.68 o 
   0  -9   9      151.07      188.20     12.83 o 
   1  -9   9        0.94        1.70      6.28 o 
  -9  -8   9       34.77       39.09      5.45 o 
  -8  -8   9        7.67        6.08      4.27 o 
  -7  -8   9        2.92        2.77      4.17 o 
  -6  -8   9       53.02       57.99      7.70 o 
  -5  -8   9       12.05       16.26      4.15 o 
  -4  -8   9       28.42       38.39      4.74 o 
  -3  -8   9       73.27       82.75      6.04 o 
  -2  -8   9        7.89        4.34      3.74 o 
  -1  -8   9        4.58        2.64      1.71 o 
   0  -8   9       19.00       21.10      4.41 o 
   1  -8   9      127.88      121.81      7.80 o 
   2  -8   9       14.50       12.38      5.87 o 
   3  -8   9        7.27        7.68      4.78 o 
   4  -8   9       22.57       14.24      5.06 o 
 -10  -7   9      113.78      124.72      9.01 o 
  -9  -7   9        5.23        0.93      4.50 o 
  -8  -7   9        2.32        1.47      3.98 o 
  -7  -7   9       14.92       19.77      4.53 o 
  -6  -7   9       28.76       44.62      5.03 o 
  -5  -7   9       45.84       43.00      4.60 o 
  -4  -7   9       18.33       11.03      5.06 o 
  -3  -7   9       82.24       78.18      5.99 o 
  -2  -7   9      327.21      310.81     12.39 o 
  -1  -7   9       36.37       32.51      4.47 o 
   0  -7   9        1.27        0.00      3.46 o 
   1  -7   9       32.49       29.87      4.91 o 
   2  -7   9       80.87       71.34      6.01 o 
   3  -7   9       43.02       54.72      5.66 o 
   4  -7   9        0.22        0.09      4.39 o 
   5  -7   9        1.85        0.00      4.46 o 
 -11  -6   9       10.44        5.74      5.00 o 
 -10  -6   9       20.28       19.13      5.31 o 
  -9  -6   9       90.92      103.36      7.37 o 
  -8  -6   9       24.71       25.24      4.80 o 
  -7  -6   9        0.19        1.97      3.94 o 
  -6  -6   9        9.77        9.39      4.01 o 
  -5  -6   9        8.71        5.67      3.43 o 
  -4  -6   9      152.81      134.21      7.55 o 
  -3  -6   9      499.51      503.56     17.83 o 
  -2  -6   9       57.30       48.45      3.55 o 
  -1  -6   9      419.03      285.84     14.62 o 
   0  -6   9      458.34      435.67     12.56 o 
   1  -6   9       95.32       77.19      5.96 o 
   2  -6   9        8.63       11.55      4.29 o 
   3  -6   9       16.07       15.84      4.64 o 
   4  -6   9       89.11      105.56      7.65 o 
   5  -6   9        4.48        0.00      4.36 o 
   6  -6   9       25.14       27.30      5.44 o 
   7  -6   9       36.70       41.87      6.42 o 
 -11  -5   9       26.40       25.09      5.34 o 
 -10  -5   9        7.44        2.75      4.46 o 
  -9  -5   9       25.19       25.30      4.74 o 
  -8  -5   9        0.20        0.00      3.83 o 
  -7  -5   9        2.97        3.88      3.95 o 
  -6  -5   9       80.61       78.87      5.88 o 
  -5  -5   9      161.84      160.04      8.06 o 
  -4  -5   9      284.28      267.17     10.96 o 
  -3  -5   9      403.98      388.22     14.51 o 
  -2  -5   9      483.20      471.06     13.18 o 
  -1  -5   9        0.14        2.87      2.68 o 
   0  -5   9      695.57      778.95     20.55 o 
   1  -5   9       15.60       12.99      2.88 o 
   2  -5   9       36.27       46.43      7.04 o 
   3  -5   9      182.73      184.33     11.28 o 
   4  -5   9      155.42      142.93      8.54 o 
   5  -5   9      133.87      139.69      8.62 o 
   6  -5   9       40.27       40.31      6.55 o 
   7  -5   9       14.09       14.67      5.03 o 
   8  -5   9        3.52        2.55      5.82 o 
 -12  -4   9        9.98        2.56      6.17 o 
 -11  -4   9        3.94        0.00      4.65 o 
 -10  -4   9        5.57        8.52      4.43 o 
  -9  -4   9       45.38       49.13      5.68 o 
  -8  -4   9     1057.03     1079.82     42.97 o 
  -7  -4   9        0.02        0.00      3.31 o 
  -6  -4   9        0.97        0.00      3.49 o 
  -5  -4   9      158.94      157.34      7.99 o 
  -4  -4   9      393.88      429.81     15.59 o 
  -3  -4   9      774.79      714.31     18.94 o 
  -2  -4   9        3.62        9.11      2.74 o 
  -1  -4   9      652.47      584.73     15.86 o 
   0  -4   9       61.00       76.46      5.76 o 
   1  -4   9      186.54      199.01      7.04 o 
   2  -4   9       44.41       46.94      3.56 o 
   3  -4   9      123.24      136.12      8.29 o 
   4  -4   9      412.22      444.02     21.68 o 
   5  -4   9        5.38        0.00      4.26 o 
   6  -4   9      141.97      122.48      8.35 o 
   7  -4   9        8.12       12.27      5.10 o 
   8  -4   9        0.32        0.00      4.82 o 
   9  -4   9       33.55       34.05      5.88 o 
 -12  -3   9      333.02      293.05     13.75 o 
 -11  -3   9       81.48       71.89      6.82 o 
 -10  -3   9      176.91      204.76     10.45 o 
  -9  -3   9      545.35      533.30     19.76 o 
  -8  -3   9        0.05        0.00      3.96 o 
  -7  -3   9       12.32       11.75      3.90 o 
  -6  -3   9      293.18      305.54     12.12 o 
  -5  -3   9       84.31       94.37      6.29 o 
  -4  -3   9       17.02       15.13      4.24 o 
  -3  -3   9      116.27      140.32      5.54 o 
  -2  -3   9       15.57       24.15      2.83 o 
  -1  -3   9      245.97      246.78      7.88 o 
   0  -3   9      247.33      198.44      6.98 o 
   1  -3   9      218.00      281.47      8.70 o 
   2  -3   9        3.00        1.33      2.67 o 
   3  -3   9       24.97       30.62      3.09 o 
   4  -3   9      126.37      114.86      9.12 o 
   5  -3   9       42.69       56.43      8.66 o 
   6  -3   9       44.68       43.00      5.17 o 
   7  -3   9       10.65       15.86      4.87 o 
   8  -3   9       45.97       30.72      5.56 o 
   9  -3   9       42.10       48.30      8.43 o 
  10  -3   9       23.46       26.24      9.33 o 
 -12  -2   9       92.52       92.81      7.61 o 
 -11  -2   9      500.92      478.49     18.74 o 
 -10  -2   9       60.44       65.36      6.12 o 
  -9  -2   9      360.05      349.92     14.13 o 
  -8  -2   9       35.76       25.34      4.30 o 
  -7  -2   9       82.15       71.98      5.94 o 
  -6  -2   9      364.77      402.19     14.89 o 
  -5  -2   9       70.15       63.21      7.36 o 
  -4  -2   9       80.66       88.24      9.30 o 
  -3  -2   9       48.89       62.36      4.33 o 
  -2  -2   9      292.35      313.68      9.27 o 
  -1  -2   9      187.52      205.61     15.07 o 
   0  -2   9      620.47      608.12     19.12 o 
   1  -2   9      212.57      284.74     13.80 o 
   2  -2   9      309.81      309.21      9.35 o 
   3  -2   9        8.48       13.90      2.85 o 
   4  -2   9      142.85      160.78      8.81 o 
   5  -2   9      876.95      870.63     28.90 o 
   6  -2   9       51.86       54.62      5.67 o 
   7  -2   9      195.49      189.13      9.88 o 
   8  -2   9       46.44       52.99      5.84 o 
   9  -2   9      216.14      217.26     11.03 o 
  10  -2   9        8.21        6.76      4.91 o 
 -12  -1   9       32.89       29.70      5.16 o 
 -11  -1   9       55.24       65.02      6.12 o 
 -10  -1   9       22.83       28.58      4.89 o 
  -9  -1   9        0.62        0.00      3.99 o 
  -8  -1   9      212.85      190.06      9.22 o 
  -7  -1   9        3.73        0.00      3.69 o 
  -6  -1   9      672.06      693.85     23.62 o 
  -5  -1   9      173.48      177.41      8.31 o 
  -4  -1   9      581.50      610.08     16.16 o 
  -3  -1   9      623.93      705.45     22.66 o 
  -2  -1   9       55.01       68.25      4.39 o 
  -1  -1   9      379.15      300.64      8.91 o 
   0  -1   9        1.83        8.29      2.31 o 
   1  -1   9     2772.65     2839.14     69.79 o 
   2  -1   9       87.23      113.39      5.11 o 
   3  -1   9     1104.07     1038.30     26.62 o 
   4  -1   9       36.57       30.21      3.10 o 
   5  -1   9      882.66      933.42     40.38 o 
   6  -1   9      809.55      820.86     27.57 o 
   7  -1   9        0.04        0.00      4.52 o 
   8  -1   9      303.86      272.56     12.16 o 
   9  -1   9       22.87       22.12      5.30 o 
  10  -1   9       14.37       12.76      5.87 o 
  11  -1   9       25.01       24.17      5.41 o 
 -12   0   9       25.19       24.75      8.43 o 
 -11   0   9       14.30       16.31      4.52 o 
 -10   0   9      368.68      333.28     22.23 o 
  -9   0   9      132.21      158.41     13.38 o 
  -8   0   9      144.08      132.88     11.83 o 
  -7   0   9      432.21      469.27     25.81 o 
  -6   0   9      375.55      425.18     23.33 o 
  -5   0   9     1048.68     1129.46     36.62 o 
  -4   0   9      352.72      388.56     12.39 o 
  -3   0   9      215.42      189.38      6.39 o 
  -2   0   9     1037.65     1116.97     28.23 o 
  -1   0   9      175.65      166.75      5.81 o 
   0   0   9       28.38       28.72      2.50 o 
   1   0   9      143.35      138.64      5.37 o 
   2   0   9     2875.44     2988.87     73.56 o 
   3   0   9      202.55      179.41      6.47 o 
   4   0   9     1243.83     1194.84     30.54 o 
   5   0   9       37.01       45.41      4.10 o 
   6   0   9       69.29       72.57      5.90 o 
   7   0   9      651.07      688.09     23.83 o 
   8   0   9        0.33        3.22      4.32 o 
   9   0   9        3.04        4.20      4.64 o 
  10   0   9       32.28       31.47      5.36 o 
  11   0   9        0.00        4.12      4.99 o 
 -12   1   9        9.50       10.04      7.43 o 
 -11   1   9      164.97      176.65     15.63 o 
 -10   1   9       88.46       85.67     10.73 o 
  -9   1   9      300.36      294.46     20.79 o 
  -8   1   9      480.34      498.14     18.04 o 
  -7   1   9      739.42      773.37     26.14 o 
  -6   1   9        1.98        0.84      3.12 o 
  -5   1   9       31.20       41.21      4.98 o 
  -4   1   9     2466.75     2725.60     67.06 o 
  -3   1   9      601.95      644.66     17.03 o 
  -2   1   9      414.15      370.68     10.52 o 
  -1   1   9       16.17       16.65      2.61 o 
   0   1   9       16.70       11.32      2.59 o 
   1   1   9      508.20      501.11     13.52 o 
   2   1   9      209.25      201.50      8.34 o 
   3   1   9     2083.09     1967.82     48.97 o 
   4   1   9      662.13      667.31     17.87 o 
   5   1   9        0.42        7.77      4.66 o 
   6   1   9        0.69        6.03      5.88 o 
   7   1   9      168.49      133.77      8.51 o 
   8   1   9      275.87      283.44     12.18 o 
   9   1   9      354.89      351.05     14.21 o 
  10   1   9       78.73       76.72      7.27 o 
  11   1   9      215.09      192.31     10.17 o 
  12   1   9        1.87        8.36      5.22 o 
 -12   2   9      157.43      165.79     15.26 o 
 -11   2   9        5.93        6.37      7.15 o 
 -10   2   9      327.91      320.57     12.85 o 
  -9   2   9      181.29      112.12      8.02 o 
  -8   2   9      139.27      105.79     12.51 o 
  -7   2   9       20.16       24.69      5.55 o 
  -6   2   9      851.09      836.60     27.59 o 
  -5   2   9       13.60       25.60      6.29 o 
  -4   2   9       25.61       15.78      3.18 o 
  -3   2   9      588.00      582.43     15.73 o 
  -2   2   9      124.38      113.20      4.84 o 
  -1   2   9       56.77       54.06      6.24 o 
   0   2   9      114.25      165.61      5.87 o 
   1   2   9      640.18      661.40     17.30 o 
   2   2   9      579.33      673.70     17.77 o 
   3   2   9     1152.76     1204.42     30.58 o 
   4   2   9        2.96        8.46      2.66 o 
   5   2   9     2048.06     1964.76     48.93 o 
   6   2   9      644.49      705.43     18.93 o 
   7   2   9       90.64       79.48      4.95 o 
   8   2   9       71.59       80.19      6.58 o 
   9   2   9       69.18       82.21      7.03 o 
  10   2   9      463.84      433.07     16.70 o 
  11   2   9        5.23        0.00      4.36 o 
  12   2   9       45.33       33.31      5.59 o 
 -12   3   9       20.11       24.71      8.43 o 
 -11   3   9       32.00       43.68      8.02 o 
 -10   3   9       38.14       36.53      8.02 o 
  -9   3   9        0.70        0.26      3.45 o 
  -8   3   9       37.52       33.77      3.95 o 
  -7   3   9      441.31      305.28     45.15 o 
  -6   3   9      229.19      235.66     13.25 o 
  -5   3   9      110.52      113.54     10.74 o 
  -4   3   9        4.34        0.50      4.35 o 
  -3   3   9       22.09       29.35      4.78 o 
  -2   3   9       47.69       60.96      4.30 o 
  -1   3   9      432.56      429.08     11.96 o 
   0   3   9      408.16      391.71     11.05 o 
   1   3   9      219.86      216.74      6.97 o 
   2   3   9       31.82       37.20      2.83 o 
   3   3   9      290.07      362.52     10.51 o 
   4   3   9     1885.28     1944.43     48.42 o 
   5   3   9      752.56      788.64     24.47 o 
   6   3   9      903.89      947.51     24.74 o 
   7   3   9      571.59      525.48     14.93 o 
   8   3   9        3.51        5.39      3.33 o 
   9   3   9      299.56      309.99     13.24 o 
  10   3   9       29.84       33.24      5.31 o 
  11   3   9       24.74       20.57      5.05 o 
  12   3   9       39.34       35.48      5.74 o 
  13   3   9       69.44       58.44      7.40 o 
 -11   4   9        0.07        3.58      7.06 o 
 -10   4   9        2.13        4.08      6.60 o 
  -9   4   9        5.18        3.80      6.46 o 
  -8   4   9       14.18       12.49      3.42 o 
  -7   4   9      105.37      107.31      6.31 o 
  -6   4   9       73.43       88.63      6.99 o 
  -5   4   9       18.17       31.03      3.30 o 
  -4   4   9        9.98        6.48      2.74 o 
  -3   4   9        7.24        0.27      3.70 o 
  -2   4   9      995.81     1160.01     29.49 o 
  -1   4   9      625.63      621.02     16.54 o 
   0   4   9     2076.64     2052.99     54.26 o 
   1   4   9     1635.40     1613.61     40.33 o 
   2   4   9      180.06      196.82      6.63 o 
   3   4   9      574.31      575.12     15.51 o 
   4   4   9       23.47       21.90      2.93 o 
   5   4   9     1191.45     1229.42     36.92 o 
   6   4   9      918.03      847.80     22.30 o 
   7   4   9      120.14      126.11      5.97 o 
   8   4   9      674.47      567.43     15.89 o 
   9   4   9        1.82        0.00      3.19 o 
  10   4   9       14.36        7.22      4.46 o 
  11   4   9        0.10        0.68      7.10 o 
  12   4   9        0.82        0.00      6.97 o 
  13   4   9        2.35        1.00      5.08 o 
 -11   5   9       36.89       50.05      8.89 o 
 -10   5   9        7.43       11.55      6.19 o 
  -9   5   9       88.54      100.06     11.32 o 
  -8   5   9        2.95        4.40      5.27 o 
  -7   5   9        9.37        8.09      3.42 o 
  -6   5   9      837.99      828.13     27.10 o 
  -5   5   9      364.10      369.53     25.97 o 
  -4   5   9      351.63      385.59     13.92 o 
  -3   5   9      219.99      211.90      7.24 o 
  -2   5   9       15.45       19.45      3.68 o 
  -1   5   9     2462.03     2834.92     69.84 o 
   0   5   9      427.83      376.95     10.91 o 
   1   5   9      646.54      623.67     16.62 o 
   2   5   9      710.52      747.09     19.61 o 
   3   5   9      396.57      374.10     10.90 o 
   4   5   9      239.36      209.38      7.44 o 
   5   5   9       30.91       31.88      4.18 o 
   6   5   9      778.86      760.35     20.34 o 
   7   5   9      447.70      444.14     15.14 o 
   8   5   9      103.56       99.73      8.64 o 
   9   5   9      118.11      116.66      6.08 o 
  10   5   9        0.13        0.00      4.16 o 
  11   5   9        3.87        0.00      4.22 o 
  12   5   9       25.99       21.45      6.10 o 
  13   5   9       33.68       13.89     11.14 o 
 -10   6   9       81.25       94.93     11.41 o 
  -9   6   9      128.06      137.97     12.65 o 
  -8   6   9      276.80      307.01     19.11 o 
  -7   6   9      758.96      748.51     31.74 o 
  -6   6   9       25.79       15.99      2.96 o 
  -5   6   9     1971.99     1874.85     59.36 o 
  -4   6   9      955.71     1020.87     32.72 o 
  -3   6   9      271.16      286.03      8.98 o 
  -2   6   9      820.61      886.69     23.04 o 
  -1   6   9        7.38       14.23      2.43 o 
   0   6   9        0.72        0.59      2.14 o 
   1   6   9        3.57        9.66      3.10 o 
   2   6   9       88.53       67.18      3.72 o 
   3   6   9      125.66      148.77      5.93 o 
   4   6   9      152.79      145.68      6.04 o 
   5   6   9        1.12        2.39      2.70 o 
   6   6   9      127.72      118.43      6.08 o 
   7   6   9       16.37       18.41      3.57 o 
   8   6   9       19.77       23.27      3.51 o 
   9   6   9       95.05       83.49      7.52 o 
  10   6   9       43.80       41.81      4.73 o 
  11   6   9       43.81       48.60     12.56 o 
  12   6   9       88.62       79.25      6.93 o 
  13   6   9      213.51      187.06     19.25 o 
 -10   7   9       85.73       87.50     11.28 o 
  -9   7   9       88.38       89.11     10.82 o 
  -8   7   9      152.90      153.55     12.65 o 
  -7   7   9        0.78        0.86      3.27 o 
  -6   7   9      698.52      586.89     63.64 o 
  -5   7   9      264.53      315.09      9.76 o 
  -4   7   9       85.55      107.54      6.34 o 
  -3   7   9       37.51       32.32      5.40 o 
  -2   7   9      395.31      427.79     12.25 o 
  -1   7   9       11.90        6.11      2.33 o 
   0   7   9      303.52      296.10      9.10 o 
   1   7   9      595.71      527.02     14.54 o 
   2   7   9       13.46       16.50      2.57 o 
   3   7   9      183.74      164.04      6.35 o 
   4   7   9        1.84        0.89      3.95 o 
   5   7   9       45.82       60.52      5.93 o 
   6   7   9      417.20      385.35     13.45 o 
   7   7   9      378.84      380.71     15.21 o 
   8   7   9      123.86      133.36      6.74 o 
   9   7   9       15.65       25.04      4.18 o 
  10   7   9      119.96      121.68      9.74 o 
  11   7   9       98.19       86.78      9.88 o 
  -8   8   9       43.95        1.47      2.34 o 
  -7   8   9       18.46       16.46      5.82 o 
  -6   8   9        0.56        0.00      4.68 o 
  -5   8   9       63.64       41.44      6.46 o 
  -4   8   9       97.05      114.37     19.76 o 
  -3   8   9        1.16        1.47      2.64 o 
  -2   8   9      141.31      150.82      9.28 o 
  -1   8   9      114.35      101.22      6.85 o 
   0   8   9       15.93       14.88      5.66 o 
   1   8   9      550.18      582.28     19.41 o 
   2   8   9      299.05      296.36     11.83 o 
   3   8   9      729.26      768.32     24.60 o 
   4   8   9      741.25      690.00     22.43 o 
   5   8   9      940.50      946.90     29.76 o 
   6   8   9      465.67      420.72     15.30 o 
   7   8   9      120.54      122.88      7.33 o 
   8   8   9     1716.45     1638.50     49.12 o 
   9   8   9      618.07      579.28     19.45 o 
  10   8   9      270.68      307.04     13.11 o 
  11   8   9      102.80      101.96      9.08 o 
  12   8   9        7.93       12.88      6.10 o 
  -8   9   9       10.67        4.49      5.73 o 
  -7   9   9      110.11      107.72      9.21 o 
  -6   9   9        1.01        0.00      5.23 o 
  -5   9   9       37.67       40.61      6.19 o 
  -4   9   9        0.41        5.76      5.57 o 
  -3   9   9       58.67       65.08      5.36 o 
  -2   9   9      138.09      130.92     19.82 o 
  -1   9   9      323.02      331.64     17.33 o 
   0   9   9      290.38      276.95     13.68 o 
   1   9   9       40.68       35.43      5.09 o 
   2   9   9     1319.13     1253.32     38.48 o 
   3   9   9       36.38       45.33      5.64 o 
   4   9   9      483.40      497.26     25.97 o 
   5   9   9      938.37      930.27     29.51 o 
   6   9   9       13.52        9.54      4.07 o 
   7   9   9      471.10      420.19     15.26 o 
   8   9   9       43.98       32.53      4.76 o 
   9   9   9      185.59      185.98      9.22 o 
  10   9   9       92.27       86.77      6.43 o 
  11   9   9       37.90       45.06      5.13 o 
  12   9   9       39.28       47.21      8.48 o 
  -7  10   9       28.08       24.16      6.05 o 
  -6  10   9       71.83       55.05      7.47 o 
  -5  10   9       71.67       64.35      7.65 o 
  -4  10   9      106.84      100.43      8.94 o 
  -3  10   9      108.86       93.68     13.75 o 
  -2  10   9       43.08       33.20      9.85 o 
  -1  10   9      101.13       77.99      6.38 o 
   0  10   9       23.56       22.80      4.73 o 
   1  10   9       18.67       18.70      4.71 o 
   2  10   9      152.45      193.78     13.91 o 
   3  10   9      337.32      363.07     14.34 o 
   4  10   9       17.90       12.73      4.71 o 
   5  10   9      269.62      269.72     11.72 o 
   6  10   9        6.49        0.00      6.53 o 
   7  10   9       27.11       37.23      4.85 o 
   8  10   9        0.19        5.01      4.01 o 
   9  10   9       39.41       37.44      5.13 o 
  10  10   9       21.12       21.07      8.23 o 
  11  10   9       12.66       18.01      7.33 o 
  12  10   9        6.19        4.90      6.92 o 
  -6  11   9       24.95       28.92      6.83 o 
  -5  11   9       16.73        9.08      6.14 o 
  -4  11   9       16.62       12.19      6.14 o 
  -3  11   9       77.61       57.30      7.52 o 
  -2  11   9       94.22       98.50      7.58 o 
  -1  11   9        4.07        0.00      4.04 o 
   0  11   9        5.09        7.43      5.09 o 
   1  11   9        4.94        5.51      4.39 o 
   2  11   9        0.39        4.40      4.66 o 
   3  11   9       84.08       80.07      6.45 o 
   4  11   9        2.62        0.02      4.43 o 
   5  11   9      145.15      166.27      9.35 o 
   6  11   9      281.03      271.30     11.91 o 
   7  11   9        0.90        4.05      4.41 o 
   8  11   9       52.37       60.76      5.75 o 
   9  11   9       12.65       16.72      4.91 o 
  10  11   9       68.47       72.43      6.19 o 
  11  11   9       10.32        8.25      7.38 o 
  -5  12   9        7.81        1.70      6.33 o 
  -4  12   9       13.07       17.23      5.73 o 
  -3  12   9        5.54        0.00      5.00 o 
  -2  12   9       14.38       16.96      6.00 o 
  -1  12   9        3.24        0.00     10.61 o 
   0  12   9        8.95        7.65      8.25 o 
   1  12   9       39.33       38.24      8.85 o 
   2  12   9        2.89        0.00      4.75 o 
   3  12   9        8.13       11.82      4.74 o 
   4  12   9      197.29      208.29     10.66 o 
   5  12   9        6.57        0.86      4.73 o 
   6  12   9      310.38      319.46     13.87 o 
   7  12   9      258.10      282.62     12.56 o 
   8  12   9       17.64       29.94      5.48 o 
   9  12   9       49.76       56.13      5.94 o 
  10  12   9        1.29        4.86      6.92 o 
  11  12   9       99.21       99.74     11.73 o 
  -3  13   9       54.07       46.84      7.20 o 
  -2  13   9       21.00       23.19      6.92 o 
  -1  13   9        6.19        0.87      5.41 o 
   0  13   9       60.69       77.47     20.24 o 
   1  13   9        0.26        0.00     12.10 o 
   2  13   9        7.70        1.59      4.90 o 
   3  13   9      220.12      209.83     12.44 o 
   4  13   9        6.66        7.52      4.92 o 
   5  13   9      242.52      274.61     12.82 o 
   6  13   9       14.16       24.92      5.90 o 
   7  13   9       28.93       29.14      5.60 o 
   8  13   9       28.46       28.24      5.27 o 
   9  13   9       14.44       15.00      5.15 o 
  10  13   9       13.35       12.83      7.93 o 
  -1  14   9       52.05       51.20      7.65 o 
   0  14   9        0.35        2.98      5.50 o 
   1  14   9       18.75       20.59      5.89 o 
   2  14   9       19.64       11.88      7.49 o 
   3  14   9        1.82        0.00      5.55 o 
   4  14   9       91.21       79.68      7.26 o 
   5  14   9        5.93        0.00      5.19 o 
   6  14   9       14.78       11.03      5.56 o 
   7  14   9        4.58        0.00      4.96 o 
   8  14   9        2.17        0.00     11.55 o 
  -5  -9  10       22.31       28.19      6.92 o 
  -4  -9  10        6.60        4.22      6.19 o 
  -3  -9  10        1.58        5.00      6.05 o 
  -8  -8  10       36.76       47.25      6.26 o 
  -7  -8  10       56.44       41.73      5.23 o 
  -6  -8  10        0.15        0.00      4.90 o 
  -5  -8  10       11.56        5.34      4.16 o 
  -4  -8  10        1.09        0.00      3.70 o 
  -3  -8  10       14.16        9.10      3.95 o 
  -2  -8  10       76.89       70.11     12.47 o 
  -1  -8  10       21.80       19.43      7.01 o 
   0  -8  10       72.42       76.12      6.16 o 
   1  -8  10       18.22       23.27      5.14 o 
   2  -8  10       48.51       54.76      6.03 o 
  -9  -7  10        4.06        3.96      4.55 o 
  -8  -7  10        1.27        0.00      7.31 o 
  -7  -7  10        0.71        4.58      4.37 o 
  -6  -7  10      137.98      130.53      7.97 o 
  -5  -7  10       15.62       15.96      4.18 o 
  -4  -7  10        0.34        0.00      3.92 o 
  -3  -7  10       20.74       27.39      6.33 o 
  -2  -7  10       65.72       67.23      5.37 o 
  -1  -7  10        0.61        1.67      2.67 o 
   0  -7  10       61.53       49.77      5.41 o 
   1  -7  10      291.18      302.17     12.76 o 
   2  -7  10       30.45       35.99      5.22 o 
   3  -7  10       40.40       44.19      7.29 o 
   4  -7  10        3.44        0.00      4.91 o 
 -10  -6  10       22.86       17.22      4.93 o 
  -9  -6  10        5.48        9.10      4.56 o 
  -8  -6  10        0.20        0.00      3.91 o 
  -7  -6  10      138.88      138.43      8.11 o 
  -6  -6  10       40.64       47.87      5.06 o 
  -5  -6  10       75.63       84.31      6.26 o 
  -4  -6  10      160.10      162.35      8.10 o 
  -3  -6  10      116.68      123.60      7.10 o 
  -2  -6  10      192.10      187.76      8.89 o 
  -1  -6  10       14.59       16.90      2.78 o 
   0  -6  10       17.08       21.77      5.80 o 
   1  -6  10        4.25        0.91      4.03 o 
   2  -6  10      231.49      266.65     13.48 o 
   3  -6  10      124.06      143.21      8.42 o 
   4  -6  10        1.57        0.64      4.28 o 
   5  -6  10        2.22        3.04      4.40 o 
   6  -6  10        1.68        0.30      4.98 o 
 -11  -5  10       76.69       79.39      7.21 o 
 -10  -5  10        5.06        5.61      4.49 o 
  -9  -5  10      111.89      118.31      8.30 o 
  -8  -5  10      199.62      195.29      9.77 o 
  -7  -5  10      113.92      113.40      7.11 o 
  -6  -5  10        2.18        0.00      3.55 o 
  -5  -5  10       10.88        3.03      3.66 o 
  -4  -5  10      477.62      515.57     18.39 o 
  -3  -5  10       26.48       28.30      4.49 o 
  -2  -5  10      402.04      419.83     12.12 o 
  -1  -5  10      612.47      616.89     16.80 o 
   0  -5  10      255.38      234.10      9.25 o 
   1  -5  10       48.07       43.55      3.70 o 
   2  -5  10       98.20      112.94      7.23 o 
   3  -5  10        3.12        0.00      4.08 o 
   4  -5  10        3.48        0.00      5.96 o 
   5  -5  10        0.63        0.00      4.12 o 
   6  -5  10        6.70        3.58      4.83 o 
   7  -5  10       36.52       33.13      5.90 o 
 -11  -4  10      106.77       94.22      7.61 o 
 -10  -4  10      146.06      129.44      8.59 o 
  -9  -4  10        4.51        0.00      4.24 o 
  -8  -4  10      363.65      377.42     15.06 o 
  -7  -4  10       31.57       37.73      4.63 o 
  -6  -4  10       68.50       70.22      5.51 o 
  -5  -4  10      136.67      151.41      8.00 o 
  -4  -4  10      117.08      119.79      6.75 o 
  -3  -4  10      509.79      503.23     17.96 o 
  -2  -4  10      228.80      218.62      7.48 o 
  -1  -4  10        9.49       12.38      3.69 o 
   0  -4  10      796.43      866.25     22.71 o 
   1  -4  10      108.34       98.14      5.04 o 
   2  -4  10        5.76        8.07      4.00 o 
   3  -4  10      264.13      283.04     12.22 o 
   4  -4  10       25.45       21.48      5.04 o 
   5  -4  10       99.72      105.55      7.62 o 
   6  -4  10       82.87      101.09     11.18 o 
   7  -4  10       21.22       31.96      6.00 o 
   8  -4  10       79.24       93.29      7.66 o 
 -12  -3  10        0.04        0.00      4.87 o 
 -11  -3  10       32.56       26.62      7.27 o 
 -10  -3  10      174.00      166.38      9.45 o 
  -9  -3  10      277.97      265.12     11.80 o 
  -8  -3  10      254.31      225.18     10.41 o 
  -7  -3  10      140.10      136.15      7.86 o 
  -6  -3  10       11.15       11.57      3.76 o 
  -5  -3  10      307.35      283.25     11.43 o 
  -4  -3  10        6.62        1.62      3.71 o 
  -3  -3  10       38.25       36.39      3.30 o 
  -2  -3  10      227.90      228.90      7.78 o 
  -1  -3  10       98.17      115.82      5.62 o 
   0  -3  10      453.33      444.07     12.65 o 
   1  -3  10        1.20        1.34      2.71 o 
   2  -3  10       59.60       50.52      3.81 o 
   3  -3  10        6.57        8.90      4.20 o 
   4  -3  10      356.53      349.95     13.88 o 
   5  -3  10       80.99       90.10     11.25 o 
   6  -3  10      188.89      189.34     10.03 o 
   7  -3  10       80.34       82.85      6.99 o 
   8  -3  10        3.54        5.46      4.89 o 
   9  -3  10       65.17       61.39      6.66 o 
 -12  -2  10      115.30       81.91      7.08 o 
 -11  -2  10      145.47      130.22      8.31 o 
 -10  -2  10        0.80        0.00      4.61 o 
  -9  -2  10       25.12       20.39      4.65 o 
  -8  -2  10       49.70       33.21      4.90 o 
  -7  -2  10       70.46       76.72      8.80 o 
  -6  -2  10     1065.95     1109.58     36.53 o 
  -5  -2  10       13.30       30.08      4.39 o 
  -4  -2  10      174.91      190.15      8.53 o 
  -3  -2  10      387.48      334.54     12.24 o 
  -2  -2  10       15.26        9.20      2.68 o 
  -1  -2  10      240.88      228.27      7.66 o 
   0  -2  10      418.38      429.44     12.28 o 
   1  -2  10      356.49      344.18     10.35 o 
   2  -2  10        6.64        9.18      2.89 o 
   3  -2  10       56.71       58.93      3.81 o 
   4  -2  10       23.03       20.32      4.70 o 
   5  -2  10      728.17      693.74     31.40 o 
   6  -2  10       12.96       14.07      4.60 o 
   7  -2  10       44.90       33.68      5.66 o 
   8  -2  10      123.08      126.19      8.50 o 
   9  -2  10       21.27       25.67      5.94 o 
  10  -2  10        0.53        0.00      4.90 o 
 -12  -1  10       11.36        0.00      7.70 o 
 -11  -1  10      292.21      295.69     21.63 o 
 -10  -1  10      366.23      381.91     15.45 o 
  -9  -1  10       12.72        8.76      5.18 o 
  -8  -1  10      363.91      369.66     14.52 o 
  -7  -1  10      717.70      731.81     25.13 o 
  -6  -1  10      630.39      647.21     22.32 o 
  -5  -1  10       74.30       77.83      8.48 o 
  -4  -1  10      274.65      285.88     11.20 o 
  -3  -1  10     1596.89     1721.72     42.97 o 
  -2  -1  10      107.70       99.31      4.74 o 
  -1  -1  10      905.67      834.84     21.75 o 
   0  -1  10      361.01      350.80     11.55 o 
   1  -1  10        1.51        4.01      3.13 o 
   2  -1  10      348.88      355.54     10.63 o 
   3  -1  10      119.37      101.96      5.30 o 
   4  -1  10      487.10      539.87     15.17 o 
   5  -1  10       28.67       23.20      4.68 o 
   6  -1  10      807.29      846.21     28.45 o 
   7  -1  10      397.92      396.94     15.44 o 
   8  -1  10        6.45        1.49      4.40 o 
   9  -1  10       91.33       99.74      8.08 o 
  10  -1  10       57.29       53.51      6.57 o 
 -12   0  10       40.93       57.20     10.86 o 
 -11   0  10      156.82      160.94     10.75 o 
 -10   0  10       32.78       41.15      5.11 o 
  -9   0  10      589.11      646.37     22.77 o 
  -8   0  10       27.38       33.76     10.36 o 
  -7   0  10       51.03       54.86      7.82 o 
  -6   0  10       47.88       46.74      5.87 o 
  -5   0  10      663.85      637.96     21.84 o 
  -4   0  10      173.83      195.95      6.78 o 
  -3   0  10       55.34       56.00      7.14 o 
  -2   0  10      723.98      827.53     21.52 o 
  -1   0  10       98.36      100.90     11.61 o 
   0   0  10       61.51       63.85      3.86 o 
   1   0  10      367.60      396.17     11.35 o 
   2   0  10      125.27      127.19      6.62 o 
   3   0  10      309.44      327.15     10.03 o 
   4   0  10        3.18        0.00      2.81 o 
   5   0  10      155.17      205.79      7.72 o 
   6   0  10      421.14      413.76     17.53 o 
   7   0  10        0.28        0.00      3.93 o 
   8   0  10      201.02      198.70     10.09 o 
   9   0  10      183.73      194.39     10.42 o 
  10   0  10       14.75       14.87      5.21 o 
  11   0  10      124.86      135.93      9.70 o 
 -12   1  10       19.07       21.59      8.71 o 
 -11   1  10       74.77       78.79     10.27 o 
 -10   1  10      152.36      167.90      9.81 o 
  -9   1  10       63.85       63.27      8.09 o 
  -8   1  10        9.81        7.75      3.60 o 
  -7   1  10       82.20       71.92      8.62 o 
  -6   1  10       82.28       62.18      4.85 o 
  -5   1  10       69.81       70.45      5.38 o 
  -4   1  10      279.94      264.17      8.44 o 
  -3   1  10      325.71      340.16     10.17 o 
  -2   1  10      173.24      193.79      6.83 o 
  -1   1  10      262.99      245.75      9.52 o 
   0   1  10      178.93      219.79      7.26 o 
   1   1  10      271.54      269.69      8.54 o 
   2   1  10      925.42      840.30     22.02 o 
   3   1  10      209.93      226.13      8.67 o 
   4   1  10       60.96       61.59      4.18 o 
   5   1  10      447.74      485.54     13.83 o 
   6   1  10      124.19      109.49      5.70 o 
   7   1  10      309.16      306.59     12.74 o 
   8   1  10      162.66      136.64      8.50 o 
   9   1  10        8.23        8.67      4.66 o 
  10   1  10      235.91      232.98     11.31 o 
  11   1  10       59.25       60.67      7.86 o 
 -12   2  10      102.91       81.54     10.63 o 
 -11   2  10       18.51       16.23      7.52 o 
 -10   2  10        1.16        1.89      3.03 o 
  -9   2  10       27.76       24.89      4.38 o 
  -8   2  10      127.23      128.92      7.00 o 
  -7   2  10       48.75       44.07      4.53 o 
  -6   2  10      242.89      218.47     11.64 o 
  -5   2  10        7.02       13.97      6.16 o 
  -4   2  10       90.05       69.93      6.44 o 
  -3   2  10      199.69      272.79      8.69 o 
  -2   2  10       74.40       85.30      4.46 o 
  -1   2  10      799.92      759.25     39.94 o 
   0   2  10      238.03      247.96      7.96 o 
   1   2  10      262.17      239.94      7.79 o 
   2   2  10      189.03      183.57      6.54 o 
   3   2  10      149.66      163.34      6.38 o 
   4   2  10      735.54      687.77     18.48 o 
   5   2  10        1.78        4.28      3.12 o 
   6   2  10      198.01      220.58      7.92 o 
   7   2  10       59.38       57.56      4.12 o 
   8   2  10      260.85      256.50     11.94 o 
   9   2  10      499.65      431.54     19.21 o 
  10   2  10      114.65       93.45      7.41 o 
  11   2  10       70.13       85.38      7.27 o 
  12   2  10        0.58        0.00      5.22 o 
 -11   3  10       22.84       23.47      7.29 o 
 -10   3  10      193.50      177.07     13.98 o 
  -9   3  10      269.86      252.22     10.83 o 
  -8   3  10       34.94       21.78      3.88 o 
  -7   3  10      108.88      112.73      6.84 o 
  -6   3  10       78.92       97.44      6.20 o 
  -5   3  10       30.78       26.36      3.53 o 
  -4   3  10        1.98        0.56      2.61 o 
  -3   3  10      165.29      176.94      6.75 o 
  -2   3  10      207.06      171.92     12.31 o 
  -1   3  10        0.20        0.00      2.14 o 
   0   3  10     2211.25     2387.29     59.06 o 
   1   3  10       66.53      108.89      5.06 o 
   2   3  10      850.99      834.67     21.86 o 
   3   3  10      157.30      122.84      5.52 o 
   4   3  10      206.19      228.85      7.87 o 
   5   3  10     1181.00     1153.81     29.69 o 
   6   3  10      159.69      148.76      6.66 o 
   7   3  10      100.70       98.37      5.88 o 
   8   3  10      118.04      140.32      8.58 o 
   9   3  10       84.23       98.80      7.43 o 
  10   3  10       12.82        7.29      5.19 o 
  11   3  10       17.01       19.17      6.46 o 
  12   3  10        4.13        0.89      4.90 o 
 -11   4  10       36.66       38.82      8.43 o 
 -10   4  10        0.12        1.79      5.64 o 
  -9   4  10      176.96      151.26     12.38 o 
  -8   4  10      540.90      520.82     18.49 o 
  -7   4  10      179.79      185.87     13.52 o 
  -6   4  10      156.67      146.95     12.44 o 
  -5   4  10      301.00      267.17     13.22 o 
  -4   4  10      506.55      449.08     13.13 o 
  -3   4  10       94.36      142.33      9.68 o 
  -2   4  10      163.68      155.66      6.35 o 
  -1   4  10     1345.64     1348.98     34.25 o 
   0   4  10      423.67      409.83     11.79 o 
   1   4  10     2009.51     2068.33     51.31 o 
   2   4  10      117.19      114.03      5.29 o 
   3   4  10       58.38       51.84      3.53 o 
   4   4  10      820.57      758.50     20.25 o 
   5   4  10      265.37      257.37      8.62 o 
   6   4  10       49.68       40.01      3.70 o 
   7   4  10       70.64       75.26      4.91 o 
   8   4  10        1.99        7.44      3.27 o 
   9   4  10       14.46       18.47      4.73 o 
  10   4  10       16.32       11.97      8.41 o 
  11   4  10        7.92        1.62      5.14 o 
  12   4  10       76.56       84.87      8.14 o 
 -11   5  10        5.52        6.83      6.10 o 
 -10   5  10       82.22       82.69     10.63 o 
  -9   5  10        1.57        0.00      5.78 o 
  -8   5  10      483.87      523.18     28.60 o 
  -7   5  10      221.32      219.36      9.56 o 
  -6   5  10      148.43      139.73      8.08 o 
  -5   5  10      698.14      724.61     22.59 o 
  -4   5  10      367.91      348.23     10.71 o 
  -3   5  10     1174.37     1237.21     31.71 o 
  -2   5  10      210.59      253.80      9.43 o 
  -1   5  10      559.92      551.03     22.78 o 
   0   5  10      126.78      145.18      5.88 o 
   1   5  10       80.52       90.79      4.69 o 
   2   5  10       17.97       25.63      2.94 o 
   3   5  10       48.85       37.77      3.34 o 
   4   5  10      134.02      141.98      6.16 o 
   5   5  10      245.17      220.81      9.56 o 
   6   5  10     1017.20      958.46     38.12 o 
   7   5  10       48.03       46.05      4.57 o 
   8   5  10        1.30        2.03      3.20 o 
   9   5  10        2.77        5.76      3.43 o 
  10   5  10        0.58        0.00      4.14 o 
  11   5  10      120.33       95.85      9.51 o 
  12   5  10        3.54        0.30      5.94 o 
 -10   6  10        0.15        2.52      6.37 o 
  -9   6  10       57.78       57.43      8.20 o 
  -8   6  10       15.83       23.56      5.91 o 
  -7   6  10      101.17       93.74      9.72 o 
  -6   6  10      638.89      649.72     17.82 o 
  -5   6  10      114.68       97.63     10.59 o 
  -4   6  10      444.85      391.52     11.66 o 
  -3   6  10      142.59      143.63      6.05 o 
  -2   6  10       83.99      104.33      5.10 o 
  -1   6  10       35.61       38.03      3.16 o 
   0   6  10      106.31       87.22      4.59 o 
   1   6  10       14.65       27.97      4.99 o 
   2   6  10      384.52      419.50     12.11 o 
   3   6  10      284.29      276.67      8.84 o 
   4   6  10       78.03       69.70      4.49 o 
   5   6  10       42.02       43.50      3.76 o 
   6   6  10     2101.44     2009.47     50.47 o 
   7   6  10      619.66      599.27     16.74 o 
   8   6  10      210.19      204.94      8.09 o 
   9   6  10      390.56      403.42     12.51 o 
  10   6  10       42.38       51.94      5.22 o 
  11   6  10      161.20      166.03     10.82 o 
  12   6  10        2.29        3.54      5.01 o 
  -9   7  10       22.44       32.27      6.46 o 
  -8   7  10       10.99       17.78      6.10 o 
  -7   7  10        7.64        7.47      3.99 o 
  -6   7  10      286.91      316.22     12.42 o 
  -5   7  10      107.63      114.27      5.61 o 
  -4   7  10     1685.46     1498.66    108.83 o 
  -3   7  10       21.77       28.58      3.17 o 
  -2   7  10       72.43       79.54      4.65 o 
  -1   7  10      307.89      346.90     10.52 o 
   0   7  10      154.80      177.62      6.57 o 
   1   7  10      605.90      620.95     16.99 o 
   2   7  10      283.40      305.72      9.55 o 
   3   7  10      969.95     1028.28     26.82 o 
   4   7  10        0.91        0.00      3.04 o 
   5   7  10      665.13      614.18     17.02 o 
   6   7  10       28.21       29.73      4.42 o 
   7   7  10      351.75      398.40     14.63 o 
   8   7  10      658.60      564.80     18.89 o 
   9   7  10       43.43       47.34      4.91 o 
  10   7  10      290.53      265.80     17.28 o 
  11   7  10       39.46       42.25      5.19 o 
  12   7  10      124.88      105.56     10.54 o 
  -7   8  10        3.28        3.53      4.17 o 
  -6   8  10       86.83       84.71      9.40 o 
  -5   8  10      544.02      545.20     18.39 o 
  -4   8  10       53.60       52.36      5.50 o 
  -3   8  10      464.94      488.01     16.76 o 
  -2   8  10        0.35        1.76      5.80 o 
  -1   8  10       91.54      101.10      8.62 o 
   0   8  10        0.43        3.20      8.23 o 
   1   8  10      613.13      576.60     19.34 o 
   2   8  10      674.76      720.23     23.37 o 
   3   8  10       12.38       14.60      4.23 o 
   4   8  10      394.78      341.87     12.99 o 
   5   8  10      149.71      153.72      8.53 o 
   6   8  10        2.54        5.38      4.49 o 
   7   8  10       97.82       81.91      6.14 o 
   8   8  10       67.49       69.24      5.85 o 
   9   8  10       44.52       47.00      5.30 o 
  10   8  10       38.75       42.00      5.01 o 
  11   8  10       21.41       29.58      6.39 o 
  12   8  10       16.22       24.43      7.24 o 
  -7   9  10       24.30       26.13      6.28 o 
  -6   9  10       66.06       68.30      8.16 o 
  -5   9  10      551.91      535.19     25.21 o 
  -4   9  10       85.82       93.15      7.01 o 
  -2   9  10      319.96      319.36     12.58 o 
  -1   9  10       33.44       49.77      5.37 o 
   0   9  10      115.01      148.57      8.39 o 
   1   9  10        0.72        6.14      4.14 o 
   2   9  10       81.02       92.58      6.88 o 
   3   9  10       81.76       66.04      5.99 o 
   4   9  10       35.58       43.34      9.08 o 
   5   9  10      132.52      128.76      8.45 o 
   6   9  10        9.05        8.85      4.24 o 
   7   9  10      110.30      110.69      7.47 o 
   8   9  10       28.82       37.48      5.05 o 
   9   9  10      246.59      221.02     10.32 o 
  10   9  10       45.27       57.66      5.61 o 
  11   9  10      118.16      128.66     10.66 o 
  12   9  10        3.26        6.65      6.74 o 
  -7  10  10       59.97       51.47      7.93 o 
  -6  10  10       36.80       38.55      7.38 o 
  -5  10  10       95.61      107.44     10.45 o 
  -4  10  10       36.85       25.16      5.96 o 
  -3  10  10        2.72        2.03      4.17 o 
  -2  10  10       27.36       31.60      7.61 o 
  -1  10  10      109.37      100.15     18.79 o 
   0  10  10       40.48       40.98      5.05 o 
   1  10  10      483.27      461.71     26.93 o 
   2  10  10       11.41       21.96     11.48 o 
   3  10  10       54.34       64.59      6.01 o 
   4  10  10        1.37        1.34      4.33 o 
   5  10  10      425.86      407.88     15.33 o 
   6  10  10      103.56      101.03      8.64 o 
   7  10  10      253.01      262.15     11.37 o 
   8  10  10      389.05      372.27     17.35 o 
   9  10  10       40.47       67.95      6.23 o 
  10  10  10      178.30      198.87     10.04 o 
  11  10  10        1.99        3.54      4.27 o 
  12  10  10       30.85       37.31      8.43 o 
  -6  11  10       34.12       33.96      7.52 o 
  -5  11  10        3.22        0.00      5.45 o 
  -4  11  10        1.14        2.11      6.05 o 
  -3  11  10       80.49       71.41      7.70 o 
  -2  11  10       67.03       61.10      7.47 o 
  -1  11  10      133.98      131.99     11.23 o 
   0  11  10       50.62       56.83      9.97 o 
   1  11  10      249.15      257.84     26.47 o 
   2  11  10       26.85       30.93      5.10 o 
   3  11  10        0.46        0.40      4.10 o 
   4  11  10       62.34       76.10      6.34 o 
   5  11  10        4.59        7.48      4.70 o 
   6  11  10      915.95      976.47     31.42 o 
   7  11  10        6.76        5.00      4.82 o 
   8  11  10      106.74      107.72      7.53 o 
   9  11  10       70.23       70.42      6.35 o 
  10  11  10       25.57       27.91      5.16 o 
  11  11  10       25.99       34.70      7.84 o 
  -4  12  10       31.45       18.84      6.92 o 
  -3  12  10       97.34       97.77      9.49 o 
  -2  12  10       88.70       79.57      8.30 o 
  -1  12  10       65.62       53.31      7.47 o 
   0  12  10      198.24      184.77     10.04 o 
   1  12  10        0.32        3.33      4.64 o 
   2  12  10       35.11       48.32      6.12 o 
   3  12  10        0.23        0.00      4.37 o 
   4  12  10       98.09      110.90     12.72 o 
   5  12  10      189.85      182.24     10.33 o 
   6  12  10        9.94       17.47      5.36 o 
   7  12  10      119.06      116.91      8.01 o 
   8  12  10        0.10        1.56      4.56 o 
   9  12  10       22.42       13.32      5.02 o 
  10  12  10        1.15        0.00      4.39 o 
  -3  13  10       33.11       26.54      7.24 o 
  -2  13  10       60.65       47.99      7.29 o 
  -1  13  10       64.72       66.00      7.88 o 
   0  13  10       12.13        5.01      5.06 o 
   1  13  10       36.78       34.03      6.53 o 
   2  13  10       45.37       31.98      5.54 o 
   3  13  10       14.14       12.41      7.88 o 
   4  13  10        3.36        9.34      4.69 o 
   5  13  10      105.95       90.35      8.16 o 
   6  13  10       38.90       38.79      5.80 o 
   7  13  10        0.37        0.00      4.56 o 
   8  13  10       10.76        5.92      5.20 o 
   9  13  10        0.19        1.11      4.77 o 
   0  14  10       70.73       74.67      8.53 o 
   1  14  10        1.11        0.00     12.95 o 
   2  14  10        3.31        0.00      7.86 o 
   3  14  10        8.89        6.56      5.36 o 
   4  14  10        8.00        7.51      6.85 o 
   5  14  10       15.82       10.98      5.59 o 
   6  14  10        0.84        0.00      5.11 o 
   7  14  10        0.07        0.00      4.92 o 
  -5  -8  11      119.20      121.80      7.82 o 
  -4  -8  11       74.25       76.74      6.30 o 
  -3  -8  11       76.04       82.90      6.65 o 
  -2  -8  11       20.72       27.87      7.43 o 
  -1  -8  11       32.51       41.99      8.30 o 
   0  -8  11        7.22        3.46      4.42 o 
  -8  -7  11       49.19       59.88     10.29 o 
  -7  -7  11      143.41      162.25      9.08 o 
  -6  -7  11       52.46       55.44      5.81 o 
  -5  -7  11        6.62       13.45      4.29 o 
  -4  -7  11        2.79        2.14      3.78 o 
  -3  -7  11      225.87      256.16     11.21 o 
  -2  -7  11       67.21       67.89      5.76 o 
  -1  -7  11       14.26       18.29      6.97 o 
   0  -7  11       16.46       25.53      4.78 o 
   1  -7  11        6.22        1.99      4.60 o 
   2  -7  11       96.81      107.34      7.92 o 
   3  -7  11        1.99        0.46      6.42 o 
  -9  -6  11       19.40       20.42      8.11 o 
  -8  -6  11        3.61        0.00      4.11 o 
  -7  -6  11       67.54       73.59      6.43 o 
  -6  -6  11       49.73       52.06      5.20 o 
  -5  -6  11        0.27        0.00      3.61 o 
  -4  -6  11        0.79        0.00      5.06 o 
  -3  -6  11       54.65       68.81      5.73 o 
  -2  -6  11      174.19      179.21      8.69 o 
  -1  -6  11        1.71        3.71      3.95 o 
   0  -6  11       46.92       45.86      5.33 o 
   1  -6  11      290.53      291.18     12.49 o 
   2  -6  11       22.20       13.70      4.73 o 
   3  -6  11      103.87       96.90      7.78 o 
   4  -6  11       32.32       23.13      5.04 o 
 -10  -5  11       26.89       23.21      5.48 o 
  -9  -5  11        4.84        9.03      4.45 o 
  -8  -5  11        8.37        4.86      4.15 o 
  -7  -5  11        1.27        0.39      4.18 o 
  -6  -5  11      178.38      190.61      9.19 o 
  -5  -5  11        7.09        7.43      4.08 o 
  -4  -5  11       35.79       36.69      4.62 o 
  -3  -5  11       45.64       47.61      4.79 o 
  -2  -5  11        6.17        4.71      3.39 o 
  -1  -5  11        3.21        1.33      3.69 o 
   0  -5  11       96.21      100.28      5.55 o 
   1  -5  11       38.10       47.80      5.16 o 
   2  -5  11      100.19      118.05      7.85 o 
   3  -5  11      266.07      272.05     12.34 o 
   4  -5  11        4.75        2.25      5.91 o 
   5  -5  11        4.08        3.35      4.80 o 
   6  -5  11       12.56       14.03      5.41 o 
 -10  -4  11        6.81        4.68      4.58 o 
  -9  -4  11       28.87       25.85      5.07 o 
  -8  -4  11       30.86       26.40      5.04 o 
  -7  -4  11      196.80      174.60      8.88 o 
  -6  -4  11       66.63       54.88      5.10 o 
  -5  -4  11       19.86       15.26      5.29 o 
  -4  -4  11       84.63       98.94      6.51 o 
  -3  -4  11        0.35        0.00      3.13 o 
  -2  -4  11      140.26      152.81      7.68 o 
  -1  -4  11      580.41      601.20     16.46 o 
   0  -4  11       95.33       94.69      5.22 o 
   1  -4  11      248.29      217.98      7.76 o 
   2  -4  11      391.04      411.81     15.76 o 
   3  -4  11      112.69       98.62      7.26 o 
   4  -4  11       71.33       77.68      6.45 o 
   5  -4  11       27.75       31.22      5.75 o 
   6  -4  11       52.88       64.32      6.38 o 
   7  -4  11        0.14        0.00      5.07 o 
 -11  -3  11       12.15        5.24      5.10 o 
 -10  -3  11       84.61       79.52      7.02 o 
  -9  -3  11       58.76       56.02      5.65 o 
  -8  -3  11      117.47      122.46      7.92 o 
  -7  -3  11      112.12      102.43      6.95 o 
  -6  -3  11        1.35       10.09      4.88 o 
  -5  -3  11      437.43      405.71     15.15 o 
  -4  -3  11       97.26      103.61      6.60 o 
  -3  -3  11      181.11      183.48     12.51 o 
  -2  -3  11      493.95      543.24     15.05 o 
  -1  -3  11       11.80        7.85      3.01 o 
   0  -3  11      925.42      861.36     22.72 o 
   1  -3  11       61.67       54.50      3.84 o 
   2  -3  11       88.12       78.14      4.62 o 
   3  -3  11      531.46      584.64     20.76 o 
   4  -3  11      102.38      100.05     10.29 o 
   5  -3  11      111.04      127.79      8.61 o 
   6  -3  11       15.44        8.09      6.28 o 
   7  -3  11      150.44      194.38     10.36 o 
   8  -3  11       47.67       37.48      6.44 o 
 -11  -2  11        1.02        0.00      4.30 o 
 -10  -2  11        0.19        0.00      4.44 o 
  -9  -2  11      103.63       98.54      7.12 o 
  -8  -2  11      445.12      454.81     17.21 o 
  -7  -2  11       39.01       45.27      5.22 o 
  -6  -2  11      935.51      986.52     32.90 o 
  -5  -2  11      702.29      673.04     23.21 o 
  -4  -2  11        2.34        2.66      4.81 o 
  -3  -2  11       48.08       60.27      5.01 o 
  -2  -2  11        1.11        0.47      2.71 o 
  -1  -2  11      298.33      346.71     10.48 o 
   0  -2  11        7.70        5.69      2.92 o 
   1  -2  11        6.28        6.89      2.93 o 
   2  -2  11        4.01        3.01      2.83 o 
   3  -2  11       11.70        9.59      2.89 o 
   4  -2  11      308.33      319.16     13.03 o 
   5  -2  11       26.72       19.39      6.83 o 
   6  -2  11       80.00       81.81      6.58 o 
   7  -2  11       12.10        8.19      4.93 o 
   8  -2  11       75.43       87.26      7.38 o 
   9  -2  11       61.91       46.07      6.30 o 
 -11  -1  11       67.36       68.04      6.20 o 
 -10  -1  11      118.95      135.58     13.25 o 
  -9  -1  11       56.23       44.51      8.07 o 
  -8  -1  11      255.49      317.60     19.76 o 
  -7  -1  11      254.16      213.23     14.76 o 
  -6  -1  11      597.83      543.07     19.30 o 
  -5  -1  11      229.73      204.36      9.17 o 
  -4  -1  11       65.21       72.57      5.85 o 
  -3  -1  11       16.92       21.18      3.16 o 
  -2  -1  11      217.97      198.50      7.06 o 
  -1  -1  11      137.83      122.62      5.54 o 
   0  -1  11        6.22       10.84      3.65 o 
   1  -1  11       85.50       76.77      4.50 o 
   2  -1  11      147.79      150.06      6.19 o 
   3  -1  11      124.85      118.77      5.81 o 
   4  -1  11       25.27       27.91      3.44 o 
   5  -1  11      160.74      157.92      9.46 o 
   6  -1  11      186.24      182.02      9.69 o 
   7  -1  11       30.25       28.81      5.13 o 
   8  -1  11      167.52      153.18      9.22 o 
   9  -1  11        0.86        3.53      5.21 o 
  10  -1  11       25.67       15.14      5.41 o 
 -11   0  11      262.56      253.80     11.50 o 
 -10   0  11       13.42       12.15      4.39 o 
  -9   0  11       76.45       83.60      6.38 o 
  -8   0  11        7.59        0.82      4.03 o 
  -7   0  11      143.23      148.40      7.77 o 
  -6   0  11      309.43      278.69     11.48 o 
  -5   0  11       60.97       68.74      5.44 o 
  -4   0  11        3.45        3.33      3.29 o 
  -3   0  11      128.63      122.77      5.51 o 
  -2   0  11       66.30      103.16      6.77 o 
  -1   0  11      112.62      121.06      7.23 o 
   0   0  11      621.86      704.72     18.75 o 
   1   0  11      132.91      107.45      5.09 o 
   2   0  11      763.52      777.69     20.67 o 
   3   0  11      341.54      354.73     10.93 o 
   4   0  11        2.70        1.16      2.90 o 
   5   0  11        5.21        9.36      3.14 o 
   6   0  11      252.64      208.34     10.51 o 
   7   0  11      538.22      579.12     21.01 o 
   8   0  11        0.11        1.91      4.42 o 
   9   0  11      275.74      265.84     12.55 o 
  10   0  11      162.81      149.69      9.73 o 
 -11   1  11        0.44        0.00      4.08 o 
 -10   1  11        0.07        0.00      3.85 o 
  -9   1  11       70.76       73.67      5.78 o 
  -8   1  11       50.64       45.99      6.51 o 
  -7   1  11       43.13       30.79      4.19 o 
  -6   1  11       94.38      104.46      6.64 o 
  -5   1  11        4.30        2.31      3.29 o 
  -4   1  11      192.52      231.05      7.88 o 
  -3   1  11        7.07        0.00      2.55 o 
  -2   1  11      419.28      443.37     12.65 o 
  -1   1  11      204.11      190.80      8.20 o 
   0   1  11        1.85        0.00      2.61 o 
   1   1  11     1201.59     1320.22     33.51 o 
   2   1  11        3.70        2.06      2.65 o 
   3   1  11      847.77      908.49     23.87 o 
   4   1  11      163.91      171.95      6.91 o 
   5   1  11       10.95        6.21      3.55 o 
   6   1  11       15.43       13.64      5.89 o 
   7   1  11        0.68        9.49      4.47 o 
   8   1  11      166.46      181.57     10.03 o 
   9   1  11       70.25       77.76      7.04 o 
  10   1  11       50.98       61.61      6.64 o 
  11   1  11       36.40       24.80      5.66 o 
 -11   2  11        0.15        0.50      6.19 o 
 -10   2  11       87.20       83.70      6.21 o 
  -9   2  11        0.07        0.00      3.53 o 
  -8   2  11      280.11      245.26     10.49 o 
  -7   2  11      247.89      250.07     10.48 o 
  -6   2  11      311.12      309.33     12.18 o 
  -5   2  11        2.19        2.71      3.37 o 
  -4   2  11      256.86      233.69      8.23 o 
  -3   2  11      451.24      469.44     13.38 o 
  -2   2  11       63.14       74.71      4.37 o 
  -1   2  11      136.07      128.12      9.34 o 
   0   2  11      494.02      525.94     14.61 o 
   1   2  11      273.48      289.75      9.15 o 
   2   2  11      329.98      367.04     10.94 o 
   3   2  11       91.27      112.42      5.66 o 
   4   2  11      133.04      134.54      6.30 o 
   5   2  11      521.72      485.27     13.95 o 
   6   2  11       43.23       43.82      3.96 o 
   7   2  11       12.83        9.89      5.87 o 
   8   2  11      347.47      343.25     19.11 o 
   9   2  11        0.79        0.00      4.65 o 
  10   2  11       17.34       28.87      5.47 o 
  11   2  11        2.89        7.97      5.65 o 
 -11   3  11       93.78       83.61     10.50 o 
 -10   3  11        0.08        0.00      5.64 o 
  -9   3  11      355.34      312.33     21.54 o 
  -8   3  11      117.80      124.49      7.16 o 
  -7   3  11      572.70      589.80     20.57 o 
  -6   3  11        2.82        3.34      3.61 o 
  -5   3  11      319.99      339.58     32.93 o 
  -4   3  11       19.70       16.07      3.10 o 
  -3   3  11      967.21      911.87     24.19 o 
  -2   3  11     1082.75     1128.09     36.41 o 
  -1   3  11      288.45      318.70      9.80 o 
   0   3  11      115.12      106.06      5.13 o 
   1   3  11       13.37       17.95      2.76 o 
   2   3  11       59.13       73.88      4.40 o 
   3   3  11       53.71       43.38      3.50 o 
   4   3  11      136.48      127.08      6.03 o 
   5   3  11        6.33        3.80      3.69 o 
   6   3  11      525.61      530.19     15.20 o 
   7   3  11      333.95      333.16     10.73 o 
   8   3  11       67.33       64.85      5.92 o 
   9   3  11      195.97      185.69     10.15 o 
  10   3  11        3.42        0.76      4.84 o 
  11   3  11        8.70        6.60      4.98 o 
 -11   4  11       60.17       65.82      9.17 o 
 -10   4  11      203.30      197.88     15.31 o 
  -9   4  11        0.08        0.00      6.00 o 
  -8   4  11      289.93      273.37     17.33 o 
  -7   4  11      119.32      112.31      7.08 o 
  -6   4  11        1.87        1.60      3.45 o 
  -5   4  11        8.68        0.00      3.44 o 
  -4   4  11       81.04       76.67      8.05 o 
  -3   4  11       75.25       52.67      5.76 o 
  -2   4  11        4.18        0.00      5.95 o 
  -1   4  11      740.42      751.41     20.16 o 
   0   4  11       30.45       40.03      3.23 o 
   1   4  11       31.54       30.07      3.21 o 
   2   4  11        2.90        1.10      2.67 o 
   3   4  11       25.12       33.57      4.07 o 
   4   4  11        2.18        1.03      2.92 o 
   5   4  11      830.12      905.28     23.86 o 
   6   4  11       17.31       21.59      3.60 o 
   7   4  11      872.34      863.48     23.13 o 
   8   4  11      185.34      165.32      7.04 o 
   9   4  11       24.45       28.36      4.97 o 
  10   4  11       66.29       61.98     10.04 o 
  11   4  11        1.08        0.00      5.45 o 
  12   4  11       75.28       76.22     13.80 o 
 -10   5  11       12.97       10.13      6.74 o 
  -9   5  11       34.31       36.76      7.43 o 
  -8   5  11       20.93       20.90      4.01 o 
  -7   5  11        0.74        0.00      1.73 o 
  -6   5  11      277.78      261.42     13.16 o 
  -5   5  11      308.76      304.18      9.96 o 
  -4   5  11      303.12      272.04     14.61 o 
  -3   5  11     1159.67     1080.12     35.07 o 
  -2   5  11       54.13       41.42      3.53 o 
  -1   5  11      167.97      187.11      7.06 o 
   0   5  11       19.51       12.20      2.75 o 
   1   5  11      545.25      612.43     16.74 o 
   2   5  11      423.15      391.02     11.60 o 
   3   5  11       51.66       53.48      4.16 o 
   4   5  11      748.30      760.80     20.44 o 
   5   5  11      193.68      182.43      7.27 o 
   6   5  11      527.16      496.61     16.98 o 
   7   5  11       99.73       86.93      5.45 o 
   8   5  11      656.14      672.88     18.74 o 
   9   5  11      163.72      148.92      7.02 o 
  10   5  11       24.96       23.78      5.34 o 
  11   5  11      100.92       86.50      7.50 o 
  12   5  11       22.34       30.20      8.50 o 
 -10   6  11       16.93       26.91      7.33 o 
  -9   6  11        7.15        1.88      5.91 o 
  -8   6  11        0.65        2.43      5.50 o 
  -7   6  11      163.79      180.61      8.65 o 
  -6   6  11      282.72      312.15     16.48 o 
  -5   6  11      122.81      112.56      6.07 o 
  -4   6  11      489.13      508.17     17.89 o 
  -3   6  11      863.85      806.22     21.63 o 
  -2   6  11     1259.91     1283.92     32.99 o 
  -1   6  11       15.05       19.17      2.85 o 
   0   6  11      417.99      419.55     12.23 o 
   1   6  11       46.44       69.03      4.16 o 
   2   6  11      432.48      478.85     13.68 o 
   3   6  11      412.94      426.74     12.56 o 
   4   6  11      174.89      180.09      7.17 o 
   5   6  11      847.27      800.50     25.41 o 
   6   6  11        0.11        1.00      3.17 o 
   7   6  11       75.91       73.90      4.98 o 
   8   6  11       49.41       60.50      4.67 o 
   9   6  11       63.81       55.04      9.08 o 
  10   6  11      130.29      144.94      8.20 o 
  11   6  11       62.00       56.78      7.72 o 
  12   6  11        0.82        0.00      9.33 o 
  -9   7  11        0.37        8.16      6.05 o 
  -8   7  11       33.14       35.16      6.33 o 
  -7   7  11        3.22        8.02      5.27 o 
  -6   7  11      140.57      157.76      6.65 o 
  -5   7  11       61.80       67.30      5.62 o 
  -4   7  11      951.02      938.62     24.82 o 
  -3   7  11       88.87       93.31      5.03 o 
  -2   7  11      611.70      624.30     17.20 o 
  -1   7  11      581.02      609.67     16.84 o 
   0   7  11       99.14      120.72      5.58 o 
   1   7  11      570.23      602.61     16.63 o 
   2   7  11       62.95       84.91      4.78 o 
   3   7  11        7.70        8.93      2.76 o 
   4   7  11       16.01       22.47      4.82 o 
   5   7  11      242.52      218.85      9.97 o 
   6   7  11       24.68       16.79      4.51 o 
   7   7  11      142.49      116.42     10.47 o 
   8   7  11       12.30       11.36      4.04 o 
   9   7  11       95.58      109.99      7.53 o 
  10   7  11      201.21      184.20      9.25 o 
  11   7  11       32.73       34.70      6.88 o 
  12   7  11       49.66       62.57      8.53 o 
  -6   8  11        0.52        3.80      6.23 o 
  -5   8  11      226.97      245.29     10.50 o 
  -4   8  11       14.54       26.10      4.29 o 
  -3   8  11      157.19      165.79      8.31 o 
  -2   8  11       16.53       14.20      4.21 o 
  -1   8  11        9.49        7.34      4.68 o 
   0   8  11      166.53      163.92      8.47 o 
   1   8  11        2.72        4.21      4.25 o 
   2   8  11      360.28      363.74     13.81 o 
   3   8  11      448.24      409.55     15.15 o 
   4   8  11      106.39       94.54      7.28 o 
   5   8  11      434.27      415.97     15.05 o 
   6   8  11        5.40        5.59      3.87 o 
   7   8  11      418.64      425.05     15.57 o 
   8   8  11       93.41       80.37      6.24 o 
   9   8  11      139.38      138.51      8.28 o 
  10   8  11       93.51      126.02      8.07 o 
  11   8  11      112.68      123.22      7.84 o 
  12   8  11       25.53       35.11      7.61 o 
  -7   9  11       37.45       42.81      7.52 o 
  -6   9  11      106.27      129.72     11.46 o 
  -5   9  11        8.55       15.58      6.00 o 
  -4   9  11       12.51        9.41      3.80 o 
  -3   9  11        1.80        7.21      3.98 o 
  -2   9  11      170.31      178.58      8.62 o 
  -1   9  11       13.95       15.65      6.90 o 
   0   9  11        8.69       12.00      4.42 o 
   1   9  11       41.48       30.55      4.98 o 
   2   9  11     1138.28     1065.29     33.33 o 
   3   9  11      217.69      207.26      9.79 o 
   4   9  11       60.01       61.15      5.73 o 
   5   9  11      241.47      239.50     14.53 o 
   6   9  11       36.31       24.06      4.94 o 
   7   9  11      427.38      441.92     15.93 o 
   8   9  11        6.68        5.30      4.15 o 
   9   9  11      200.69      206.15      9.85 o 
  10   9  11       90.16       92.08      7.79 o 
  11   9  11       67.97       90.66      6.84 o 
  -6  10  11        0.08        0.00      5.55 o 
  -5  10  11       17.59       15.95      6.10 o 
  -4  10  11       21.12       30.44      7.10 o 
  -3  10  11       24.14       25.21      6.55 o 
  -2  10  11      421.74      378.58     21.31 o 
  -1  10  11      266.79      262.75     13.77 o 
   0  10  11       58.39       44.44      5.07 o 
   1  10  11      210.31      226.68     15.08 o 
   2  10  11      147.23      129.85     10.04 o 
   3  10  11      809.77      778.60     25.55 o 
   4  10  11      279.73      259.61     11.49 o 
   5  10  11      133.33      174.87      9.36 o 
   6  10  11      277.23      260.57     11.27 o 
   7  10  11       70.34       82.68      6.48 o 
   8  10  11      259.17      280.14     11.94 o 
   9  10  11       17.74       21.94      6.39 o 
  10  10  11       98.66       87.16      9.49 o 
  11  10  11       14.10       20.96      5.12 o 
  -5  11  11       11.69        3.58      6.28 o 
  -4  11  11       16.99       11.73      6.05 o 
  -3  11  11      244.67      234.13     14.53 o 
  -2  11  11       10.04        7.56      4.78 o 
  -1  11  11      520.44      484.82     30.00 o 
   0  11  11      188.09      196.95     26.54 o 
   1  11  11       20.61       27.60      4.97 o 
   2  11  11       46.94       56.11      5.75 o 
   3  11  11      250.19      219.26     10.50 o 
   4  11  11       42.33       46.41      5.98 o 
   5  11  11       45.12       46.05      5.81 o 
   6  11  11      129.63      136.48      8.73 o 
   7  11  11       71.81       67.93     12.54 o 
   8  11  11        0.02        0.00      4.39 o 
   9  11  11        6.01        4.05      5.50 o 
  10  11  11        4.27       13.25      4.84 o 
  -4  12  11      118.29      119.54     11.37 o 
  -3  12  11       16.37        7.88      5.91 o 
  -2  12  11      197.56      197.46     13.89 o 
  -1  12  11       18.13       17.08      4.82 o 
   0  12  11       40.83       45.98     13.11 o 
   1  12  11      115.34      132.79      8.74 o 
   2  12  11       12.29       18.31      4.94 o 
   3  12  11       92.67       75.68      6.73 o 
   4  12  11       59.25       49.62      5.98 o 
   5  12  11        3.26        0.00      4.45 o 
   6  12  11        4.36        1.35      4.42 o 
   7  12  11       14.67       14.39      4.74 o 
   8  12  11        0.13        0.66      7.68 o 
   9  12  11        0.91        7.00      5.06 o 
  10  12  11        0.22        6.80      4.87 o 
  -2  13  11        8.96        7.65      6.28 o 
  -1  13  11        0.32        0.00      5.10 o 
   0  13  11       13.04       13.27      5.35 o 
   1  13  11        0.01        0.00      4.27 o 
   2  13  11        3.08        4.03      5.91 o 
   3  13  11        3.70       17.21      6.72 o 
   4  13  11        1.99        6.17      5.02 o 
   5  13  11        1.09        5.42      4.68 o 
   6  13  11        9.27       16.01      6.49 o 
   7  13  11       67.82       81.58      6.91 o 
   8  13  11       53.65       57.45      6.83 o 
   0  14  11       12.49        0.23      6.69 o 
   1  14  11        7.04        0.00      4.82 o 
   2  14  11       26.43       30.92      5.77 o 
   3  14  11        2.72        2.85      5.23 o 
   4  14  11       24.84       32.00      7.82 o 
   5  14  11       30.59       26.03      5.96 o 
   6  14  11       76.01       76.01     11.94 o 
  -5  -7  12      103.78      116.27      7.69 o 
  -4  -7  12       47.33       53.14      6.65 o 
  -3  -7  12       74.56       75.68      6.26 o 
  -2  -7  12        0.62        2.29      5.64 o 
  -1  -7  12        1.82        0.00      5.96 o 
   0  -7  12        8.30       11.69      6.74 o 
  -7  -6  12       30.41       27.94      5.12 o 
  -6  -6  12       95.60       99.96      7.44 o 
  -5  -6  12        1.81        0.00      4.20 o 
  -4  -6  12       15.80       10.28      4.37 o 
  -3  -6  12      168.68      159.74      8.44 o 
  -2  -6  12       40.58       37.04      7.52 o 
  -1  -6  12        5.39        4.55      5.04 o 
   0  -6  12       28.74       33.72      4.80 o 
   1  -6  12        0.81        0.00      4.31 o 
   2  -6  12      193.88      199.29     10.57 o 
   3  -6  12        9.08       13.88      5.24 o 
  -9  -5  12       14.64       13.52      4.70 o 
  -8  -5  12        3.94        0.00      4.84 o 
  -7  -5  12       13.89        6.81      4.34 o 
  -6  -5  12        6.48        3.40      3.81 o 
  -5  -5  12        0.95        0.00      3.61 o 
  -4  -5  12       40.42       33.90      4.88 o 
  -3  -5  12       26.38       24.64      4.33 o 
  -2  -5  12      114.86      124.98      7.73 o 
  -1  -5  12        0.37        0.00      3.02 o 
   0  -5  12       50.02       65.10      5.26 o 
   1  -5  12      273.05      277.55     12.03 o 
   2  -5  12       12.32        7.34      4.62 o 
   3  -5  12      198.07      193.60     10.54 o 
   4  -5  12       91.12      102.40     10.45 o 
   5  -5  12        0.26        2.50      5.42 o 
  -9  -4  12       58.20       74.35      6.45 o 
  -8  -4  12       26.47       24.80      4.81 o 
  -7  -4  12       34.91       38.32      4.83 o 
  -6  -4  12       60.50       55.05      5.33 o 
  -5  -4  12      118.50      130.41      7.46 o 
  -4  -4  12       64.60       63.61      9.69 o 
  -3  -4  12       58.86       65.68      8.07 o 
  -2  -4  12       38.94       43.82      4.76 o 
  -1  -4  12        0.33        0.00      2.78 o 
   0  -4  12       43.95       50.37      4.04 o 
   1  -4  12       36.69       43.71      3.83 o 
   2  -4  12       77.90       92.82      7.06 o 
   3  -4  12      153.81      149.94      9.05 o 
   4  -4  12        3.78        4.34      4.77 o 
   5  -4  12       83.84       93.78      7.76 o 
   6  -4  12        8.01        5.87      5.23 o 
 -10  -3  12        0.01        0.00      4.48 o 
  -9  -3  12      167.45      194.54      9.95 o 
  -8  -3  12      150.92      139.78      8.19 o 
  -7  -3  12      293.34      305.23     12.99 o 
  -6  -3  12       33.06       34.70      4.76 o 
  -5  -3  12       28.36       22.09      5.68 o 
  -4  -3  12      319.95      339.69     19.76 o 
  -3  -3  12       84.72       80.38      5.99 o 
  -2  -3  12       85.80       93.60      6.40 o 
  -1  -3  12       82.39       81.14      4.64 o 
   0  -3  12       24.29       24.03      3.45 o 
   1  -3  12      145.31      153.05      6.44 o 
   2  -3  12       94.69      100.60      5.46 o 
   3  -3  12       26.14       17.34      4.59 o 
   4  -3  12      355.08      337.80     14.16 o 
   5  -3  12       22.45       35.02      7.29 o 
   6  -3  12       32.04       32.74      5.81 o 
   7  -3  12        2.54        0.00      4.93 o 
 -10  -2  12      144.34      167.90     15.45 o 
  -9  -2  12        2.18        0.00      6.00 o 
  -8  -2  12       32.74       19.39      6.65 o 
  -7  -2  12        1.21        0.83      5.36 o 
  -6  -2  12       28.39       17.28      5.96 o 
  -5  -2  12      674.34      669.87     23.26 o 
  -4  -2  12       72.41       72.89      6.00 o 
  -3  -2  12       68.57       74.15      5.69 o 
  -2  -2  12      521.71      497.34     14.05 o 
  -1  -2  12      148.77      156.38      6.50 o 
   0  -2  12       97.55       84.75      4.76 o 
   1  -2  12       61.42       74.03      7.27 o 
   2  -2  12        0.19        0.00      2.75 o 
   3  -2  12      191.77      170.60      9.25 o 
   4  -2  12      146.41      121.93      8.34 o 
   5  -2  12      225.10      216.42     13.82 o 
   6  -2  12       24.10       26.60      6.00 o 
   7  -2  12      106.13       88.98      7.27 o 
   8  -2  12       52.59       60.94      6.68 o 
 -10  -1  12       13.01        9.84      4.29 o 
  -9  -1  12        0.43        0.00      4.00 o 
  -8  -1  12       11.31       13.54      4.28 o 
  -7  -1  12       33.48       35.19      4.65 o 
  -6  -1  12      209.06      184.19      8.91 o 
  -5  -1  12      111.05      119.55      6.96 o 
  -4  -1  12       13.10        7.81      3.96 o 
  -3  -1  12      313.91      310.94     12.18 o 
  -2  -1  12      116.04       94.72      6.26 o 
  -1  -1  12      283.68      309.94      9.69 o 
   0  -1  12      323.13      328.43     10.17 o 
   1  -1  12       69.68       86.57      4.93 o 
   2  -1  12       69.90       70.30      4.52 o 
   3  -1  12       19.19       18.14      3.16 o 
   4  -1  12      130.59      131.40      8.49 o 
   5  -1  12       62.61       81.20      6.97 o 
   6  -1  12       32.79       32.11      7.33 o 
   7  -1  12       12.55       11.31      4.86 o 
   8  -1  12       46.55       43.32      6.02 o 
   9  -1  12       26.80       24.16      6.28 o 
 -11   0  12       14.99       16.99      4.84 o 
 -10   0  12       17.85       24.47      4.81 o 
  -9   0  12       76.85       87.82      6.59 o 
  -8   0  12        8.80       15.09      4.00 o 
  -7   0  12      195.22      195.05      9.32 o 
  -6   0  12      303.17      347.58     13.57 o 
  -5   0  12      782.46      771.44     26.14 o 
  -4   0  12      384.07      342.71     13.14 o 
  -3   0  12        8.61       10.90      2.94 o 
  -2   0  12       13.55       16.62      3.07 o 
  -1   0  12       45.07       47.15      5.96 o 
   0   0  12      425.89      461.22     13.19 o 
   1   0  12      442.20      468.46     13.57 o 
   2   0  12       88.44       78.22      9.80 o 
   3   0  12      153.03      190.53      7.21 o 
   4   0  12      176.65      185.33      7.35 o 
   5   0  12       12.92       13.79      4.70 o 
   6   0  12      129.46      142.47      8.71 o 
   7   0  12        2.02        2.86      4.96 o 
   8   0  12        7.43        6.40      4.91 o 
   9   0  12        5.82        2.57      5.11 o 
 -11   1  12       23.77       14.41      4.58 o 
 -10   1  12       45.69       45.18      5.00 o 
  -9   1  12       58.79       65.08      5.86 o 
  -8   1  12      295.11      296.84     12.17 o 
  -7   1  12        2.12        0.12      3.46 o 
  -6   1  12      643.18      666.61     22.91 o 
  -5   1  12       56.46       48.50      4.68 o 
  -4   1  12      374.41      362.36     13.69 o 
  -3   1  12       18.25       18.17      3.26 o 
  -2   1  12      530.07      528.85     14.93 o 
  -1   1  12      120.71      144.72      7.25 o 
   0   1  12       24.13       30.31      3.25 o 
   1   1  12      280.15      287.72      9.71 o 
   2   1  12      401.16      386.78     11.51 o 
   3   1  12      122.79      122.47      6.11 o 
   4   1  12        9.54        7.23      2.97 o 
   5   1  12      108.97       98.85      5.88 o 
   6   1  12        0.58        0.00      4.69 o 
   7   1  12      182.97      213.48     10.92 o 
   8   1  12       33.06       26.37      5.60 o 
   9   1  12      114.82       98.35      7.84 o 
  10   1  12      140.10      135.01      9.60 o 
 -10   2  12       29.29       32.68      4.79 o 
  -9   2  12      170.75      163.36      9.79 o 
  -8   2  12       27.45       34.38      4.78 o 
  -7   2  12      207.07      213.53      9.50 o 
  -6   2  12       22.94       18.25      3.77 o 
  -5   2  12       10.15        9.89      3.68 o 
  -4   2  12       32.35       33.07      4.15 o 
  -3   2  12      397.80      361.87     11.31 o 
  -2   2  12       60.64       85.40      4.87 o 
  -1   2  12      253.89      180.34      6.89 o 
   0   2  12      368.04      378.85     14.60 o 
   1   2  12       10.88       13.37      3.09 o 
   2   2  12      114.61      105.47      5.83 o 
   3   2  12      282.72      260.67      8.98 o 
   4   2  12      373.78      358.77     11.12 o 
   5   2  12       19.46       17.44      3.48 o 
   6   2  12        9.21       11.96      3.28 o 
   7   2  12      142.77      146.95      9.11 o 
   8   2  12      287.32      294.79     12.93 o 
   9   2  12      126.03      123.41      8.96 o 
  10   2  12        8.95        2.08      4.96 o 
 -10   3  12       11.27       12.24      4.06 o 
  -9   3  12       36.14       37.65      4.67 o 
  -8   3  12      104.84      106.15      6.96 o 
  -7   3  12        0.70        2.41      3.74 o 
  -6   3  12      110.12      108.38      6.85 o 
  -5   3  12      209.06      201.64      8.91 o 
  -4   3  12      148.59      149.18      6.81 o 
  -3   3  12      221.30      211.50      8.25 o 
  -2   3  12       26.20       20.47      4.38 o 
  -1   3  12      543.66      522.77     14.74 o 
   0   3  12      379.49      451.44     13.13 o 
   1   3  12       20.07       21.01      3.30 o 
   2   3  12      368.20      376.04     11.38 o 
   3   3  12      202.63      204.58      7.64 o 
   4   3  12       26.79       21.49      3.50 o 
   5   3  12      552.91      522.91     15.07 o 
   6   3  12        0.64        0.00      3.10 o 
   7   3  12      398.83      371.56     11.68 o 
   8   3  12       10.02       17.31      4.89 o 
   9   3  12      165.44      173.23     11.09 o 
  10   3  12       11.00       14.02      9.88 o 
  11   3  12        7.05        2.69      5.70 o 
 -10   4  12       10.54       18.66      7.24 o 
  -9   4  12      107.00      116.88     11.64 o 
  -8   4  12       84.32       68.61      5.52 o 
  -7   4  12       49.05       48.54      4.74 o 
  -6   4  12      491.65      421.81     15.45 o 
  -5   4  12       71.67       70.41      7.79 o 
  -4   4  12      411.16      428.81     13.29 o 
  -3   4  12     1319.25     1304.11     45.58 o 
  -2   4  12     1044.12      968.64     46.14 o 
  -1   4  12      681.23      675.37     18.60 o 
   0   4  12      359.89      347.17     10.65 o 
   1   4  12      359.60      342.71     10.69 o 
   2   4  12      114.56       99.58      5.37 o 
   3   4  12      360.38      394.04     12.10 o 
   4   4  12      280.48      300.21      9.91 o 
   5   4  12      151.39      178.03      7.19 o 
   6   4  12      551.93      542.15     15.53 o 
   7   4  12      274.55      281.51      9.58 o 
   8   4  12      293.52      282.66      9.79 o 
   9   4  12       55.46       59.10      6.11 o 
  10   4  12      168.59      151.39      9.45 o 
  11   4  12       48.38       44.04      6.44 o 
 -10   5  12       61.58       72.74      9.03 o 
  -9   5  12        3.38        3.30      5.91 o 
  -7   5  12      586.40      540.76     23.67 o 
  -6   5  12        0.96        0.00      3.26 o 
  -5   5  12      478.75      471.99     20.09 o 
  -4   5  12      800.62      728.93     30.20 o 
  -3   5  12      205.71      213.75     11.46 o 
  -2   5  12      287.18      295.19      9.84 o 
  -1   5  12      613.94      618.28     17.27 o 
   0   5  12      145.15      141.25      6.18 o 
   1   5  12        4.51        3.58      3.79 o 
   2   5  12      316.24      319.54     10.09 o 
   3   5  12      745.06      695.03     19.00 o 
   4   5  12      126.72      156.23      6.77 o 
   5   5  12      249.34      234.68      8.52 o 
   6   5  12       75.84       68.22      4.57 o 
   7   5  12      342.43      324.64     10.62 o 
   8   5  12       11.34        4.65      3.37 o 
   9   5  12       16.31        9.05      5.12 o 
  10   5  12       53.94       44.33      6.04 o 
  11   5  12       12.60       10.35      5.46 o 
  -9   6  12       67.81       70.31      8.75 o 
  -8   6  12       47.02       54.73      7.24 o 
  -7   6  12       52.61       47.58      6.97 o 
  -6   6  12      200.22      187.70      8.71 o 
  -5   6  12        0.03        0.00      2.81 o 
  -4   6  12      322.39      324.89     12.37 o 
  -3   6  12        0.31        0.00      2.77 o 
  -2   6  12      130.23      133.61      6.24 o 
  -1   6  12        2.89        4.97      2.78 o 
   0   6  12        0.05        0.00      2.69 o 
   1   6  12      297.48      294.70      9.66 o 
   2   6  12       58.42       48.19      3.85 o 
   3   6  12       91.92       93.64      5.36 o 
   4   6  12      255.06      257.32      9.00 o 
   5   6  12      152.08      154.92      6.90 o 
   6   6  12       65.22       65.80      4.46 o 
   7   6  12       10.66       12.67      3.45 o 
   8   6  12       68.26       72.69      7.60 o 
   9   6  12      140.24      140.63      8.29 o 
  10   6  12      116.75      128.75      9.26 o 
  11   6  12       98.02       98.89     11.05 o 
  -9   7  12        3.58        8.39      6.23 o 
  -8   7  12       51.63       57.71      7.79 o 
  -7   7  12        4.81        8.48      5.32 o 
  -6   7  12       31.51       36.49      5.18 o 
  -5   7  12       63.24       85.24      6.11 o 
  -4   7  12      120.25      138.96      6.25 o 
  -3   7  12      384.86      415.61     12.45 o 
  -2   7  12       52.10       64.05      4.23 o 
  -1   7  12        3.04        1.16      2.69 o 
   0   7  12      313.94      351.10     11.00 o 
   1   7  12       66.50       55.00      4.68 o 
   2   7  12        7.68        5.20      3.35 o 
   3   7  12      764.58      762.08     20.68 o 
   4   7  12        9.51        6.26      5.87 o 
   5   7  12      329.78      289.87     11.60 o 
   6   7  12      596.30      601.93     20.22 o 
   7   7  12      132.63      106.68      7.32 o 
   8   7  12      275.69      266.04     11.21 o 
   9   7  12        6.17        4.83      4.12 o 
  10   7  12      156.70      163.83      8.69 o 
  11   7  12      129.12      116.47     10.91 o 
  -6   8  12        6.55        0.00      3.48 o 
  -5   8  12        0.51        1.60      9.12 o 
  -4   8  12      134.55      122.84      9.01 o 
  -3   8  12        1.28        6.63      5.45 o 
  -2   8  12        0.21        2.33      3.69 o 
  -1   8  12      310.35      274.81     11.70 o 
   0   8  12      220.48      238.46     10.66 o 
   1   8  12      168.26      159.01     14.42 o 
   2   8  12      873.28      908.63     31.17 o 
   3   8  12        3.88        3.94      3.97 o 
   4   8  12      734.38      663.94     21.94 o 
   5   8  12        7.83        8.70      4.10 o 
   6   8  12      127.11      116.60      8.82 o 
   7   8  12      270.84      230.78     10.23 o 
   8   8  12       30.52       18.54      4.61 o 
   9   8  12      227.84      247.07     10.88 o 
  10   8  12        3.34        2.66      4.14 o 
  11   8  12      140.51      145.04      8.49 o 
  -6   9  12       98.05      108.36     11.32 o 
  -5   9  12        1.11        4.26      5.73 o 
  -4   9  12       10.98       17.68      4.37 o 
  -3   9  12        1.75        2.26      4.27 o 
  -2   9  12      347.04      331.28     12.93 o 
  -1   9  12       42.61       58.22      5.40 o 
   0   9  12      304.75      288.17     12.15 o 
   1   9  12       11.09       34.71      5.04 o 
   2   9  12      177.10      161.78      8.77 o 
   3   9  12      453.03      449.85     16.23 o 
   4   9  12      102.61       79.57      6.38 o 
   5   9  12      150.34      159.74      8.71 o 
   6   9  12       29.90       32.60      5.39 o 
   7   9  12       40.23       49.94      5.55 o 
   8   9  12       43.97       48.53      5.67 o 
   9   9  12        0.00        3.07      4.32 o 
  10   9  12        8.19       12.70      4.73 o 
  11   9  12        8.65       12.52      4.81 o 
  -6  10  12      142.30      171.20     13.66 o 
  -5  10  12       53.26       62.25      8.75 o 
  -4  10  12       13.76        6.37      8.16 o 
  -3  10  12      197.89      215.56     15.08 o 
  -2  10  12        7.63       12.37     11.60 o 
  -1  10  12      559.60      568.39     19.80 o 
   0  10  12        2.04        6.81      4.33 o 
   1  10  12      208.28      180.02      9.47 o 
   2  10  12      106.44      121.85      8.16 o 
   3  10  12      264.11      260.10     11.36 o 
   4  10  12        0.57        0.58      4.09 o 
   5  10  12        7.80       10.59      4.79 o 
   6  10  12        3.01        1.70      5.02 o 
   7  10  12        6.01        7.02      4.52 o 
   8  10  12        3.94        5.93      4.40 o 
   9  10  12        9.98       11.02      4.71 o 
  10  10  12        8.37       12.67      5.11 o 
  -5  11  12       45.91       56.15      8.94 o 
  -4  11  12       39.35       49.05      7.79 o 
  -3  11  12        9.23        0.86      4.84 o 
  -2  11  12      201.74      211.32     10.40 o 
  -1  11  12       25.22       20.17      5.16 o 
   0  11  12       77.32       93.28      7.29 o 
   1  11  12       61.08       59.88      6.04 o 
   2  11  12       32.20       36.25     10.20 o 
   3  11  12        5.43        9.15      4.69 o 
   4  11  12       44.07       50.83      5.89 o 
   5  11  12       72.21       62.83      6.27 o 
   6  11  12        8.66       19.81      5.78 o 
   7  11  12        4.98        0.46      4.51 o 
   8  11  12       23.68       34.49      5.27 o 
   9  11  12       12.64       19.45      5.20 o 
  10  11  12        7.74       12.91      5.25 o 
  -3  12  12       16.01       10.95      7.10 o 
  -2  12  12        8.73        9.56      4.76 o 
  -1  12  12        6.73       10.09      7.29 o 
   0  12  12       88.41       92.72     13.22 o 
   1  12  12       15.65       22.81      5.73 o 
   2  12  12       38.33       44.79     10.75 o 
   3  12  12       64.91       84.83     15.84 o 
   4  12  12        2.46        2.25      4.46 o 
   5  12  12       38.96       52.62      9.28 o 
   6  12  12        0.29        3.78      5.00 o 
   7  12  12       29.68       33.02      6.19 o 
   8  12  12        9.00       20.09      5.47 o 
   9  12  12      103.46      108.51      8.36 o 
  -1  13  12       33.07       28.18      5.63 o 
   0  13  12        0.04        1.43      6.46 o 
   1  13  12      137.12      150.16     17.53 o 
   2  13  12       25.79       20.85     11.46 o 
   3  13  12       22.22       35.97      5.87 o 
   4  13  12       69.70       81.64      7.32 o 
   5  13  12        3.98        0.90      4.79 o 
   6  13  12       13.45       16.43      5.03 o 
   7  13  12       21.21       16.16      5.28 o 
   8  13  12       25.48       25.54      5.29 o 
   2  14  12       68.83       80.05     10.77 o 
   3  14  12       10.48       13.24      5.76 o 
   4  14  12       55.19       51.73      6.65 o 
   5  14  12       12.80       24.75      8.66 o 
  -5  -6  13       89.02       85.58      6.76 o 
  -4  -6  13       58.80       73.89      9.30 o 
  -3  -6  13        3.58        6.06      4.60 o 
  -2  -6  13        9.58        5.02      4.29 o 
  -1  -6  13        0.40        0.00      6.46 o 
   0  -6  13       16.43       17.74      8.02 o 
   1  -6  13      119.56      122.25      8.47 o 
  -7  -5  13       14.30       12.88      5.01 o 
  -6  -5  13      134.54      134.38      8.03 o 
  -5  -5  13        2.47        2.83      4.22 o 
  -4  -5  13       22.20       22.73      7.06 o 
  -3  -5  13      194.58      215.67     10.30 o 
  -2  -5  13       11.51       15.40      4.51 o 
  -1  -5  13       30.33       39.25      4.92 o 
   0  -5  13       38.91       34.88      5.32 o 
   1  -5  13        0.10        1.48      4.39 o 
   2  -5  13       85.37       87.52      6.99 o 
   3  -5  13       10.77       12.65      5.21 o 
  -8  -4  13        6.32        9.59      6.39 o 
  -7  -4  13       18.67       15.86      4.69 o 
  -6  -4  13        4.59        7.88      6.33 o 
  -5  -4  13        5.62        4.58      5.45 o 
  -4  -4  13       84.17       91.34      6.97 o 
  -3  -4  13        0.14        0.00      3.83 o 
  -2  -4  13       21.66       24.99      4.73 o 
  -1  -4  13        4.45        0.00      3.84 o 
   0  -4  13       82.46       76.12      4.87 o 
   1  -4  13      151.74      150.96      9.02 o 
   2  -4  13        5.03        0.00      4.54 o 
   3  -4  13       70.48       71.01      6.64 o 
   4  -4  13      121.37      123.12      9.20 o 
   5  -4  13        1.42        0.60      5.14 o 
  -9  -3  13        0.26        0.00      6.00 o 
  -8  -3  13       32.54       33.32      8.07 o 
  -7  -3  13       60.57       43.22      8.02 o 
  -6  -3  13       34.65       29.29      4.59 o 
  -5  -3  13        9.71        6.70      4.25 o 
  -4  -3  13       63.19       66.75      5.69 o 
  -3  -3  13       70.12       69.73      5.83 o 
  -2  -3  13      216.16      228.65     10.18 o 
  -1  -3  13       33.13       34.80      3.62 o 
   0  -3  13        1.43        2.52      3.11 o 
   1  -3  13      101.58       96.21      5.68 o 
   2  -3  13      101.98       99.21      7.57 o 
   3  -3  13      223.05      231.14     12.06 o 
   4  -3  13        0.07        3.38      4.93 o 
   5  -3  13      198.46      200.35     14.71 o 
   6  -3  13       13.27       13.04      5.49 o 
  -9  -2  13       35.78       32.53      5.49 o 
  -8  -2  13       93.14      113.73      7.88 o 
  -7  -2  13       29.36       33.65      5.18 o 
  -6  -2  13      122.60      125.65      7.43 o 
  -5  -2  13       99.71      102.81      6.93 o 
  -4  -2  13      205.44      189.02      8.98 o 
  -3  -2  13      205.24      212.87      9.72 o 
  -2  -2  13      113.26       94.90      6.32 o 
  -1  -2  13      406.46      415.17     12.33 o 
   0  -2  13        0.00        1.03      3.05 o 
   1  -2  13       88.93      116.79      5.89 o 
   2  -2  13        6.64        2.82      3.17 o 
   3  -2  13       88.68       92.58      7.34 o 
   4  -2  13      468.44      498.90     18.72 o 
   5  -2  13       20.46       29.77      5.63 o 
   6  -2  13       31.14       38.24      5.83 o 
   7  -2  13        8.73        2.45      5.31 o 
 -10  -1  13       33.82       41.44      5.98 o 
  -9  -1  13       11.36       16.40      4.38 o 
  -8  -1  13       17.71       19.81      4.36 o 
  -7  -1  13      114.01      134.12      7.92 o 
  -6  -1  13       22.75       19.28      4.31 o 
  -5  -1  13      608.89      588.84     20.82 o 
  -4  -1  13        4.39        0.00      3.63 o 
  -3  -1  13      693.18      638.45     22.12 o 
  -2  -1  13      647.53      637.74     17.58 o 
  -1  -1  13        4.57        5.54      3.08 o 
   0  -1  13       45.24       50.51      4.01 o 
   1  -1  13      216.30      227.49      8.12 o 
   2  -1  13        0.69        6.32      2.93 o 
   3  -1  13        9.49        4.39      5.40 o 
   4  -1  13        0.94        0.00      4.42 o 
   5  -1  13       82.14      101.51     11.21 o 
   6  -1  13        4.54        9.23      5.43 o 
   7  -1  13        1.05        0.00      6.76 o 
   8  -1  13        1.69        0.00      5.21 o 
 -10   0  13        2.81        5.36      4.28 o 
  -9   0  13       29.04       29.84      4.67 o 
  -8   0  13       20.51       14.50      4.17 o 
  -7   0  13       33.41       30.73      4.85 o 
  -6   0  13      267.19      238.85     10.43 o 
  -5   0  13      104.61      115.78      7.31 o 
  -4   0  13      321.37      310.68     17.72 o 
  -3   0  13       16.62       12.88      3.71 o 
  -2   0  13       64.59       70.87      4.50 o 
  -1   0  13       77.09       66.36      6.94 o 
   0   0  13        0.84        0.00      2.85 o 
   1   0  13        2.34        4.49      3.05 o 
   2   0  13        0.77        0.00      3.85 o 
   3   0  13        7.85        2.95      3.18 o 
   4   0  13        0.58        0.00      2.98 o 
   5   0  13       18.75       12.09      4.90 o 
   6   0  13        1.40        0.00      5.16 o 
   7   0  13        9.08        6.29      5.00 o 
   8   0  13       57.78       59.37      6.59 o 
   9   0  13       24.94       33.79      6.43 o 
 -10   1  13       19.98       10.74      7.20 o 
  -9   1  13        0.78        2.61      4.72 o 
  -8   1  13       85.38       88.57      6.60 o 
  -7   1  13       23.90       15.82      4.04 o 
  -6   1  13        4.99       10.77      3.93 o 
  -5   1  13      295.30      255.13     10.93 o 
  -4   1  13       45.65       42.85      4.55 o 
  -3   1  13        1.12        0.00      3.46 o 
  -2   1  13      108.08      104.37      5.48 o 
  -1   1  13       25.89       34.37      4.19 o 
   0   1  13        9.24        6.55      3.03 o 
   1   1  13        6.52        4.00      3.14 o 
   2   1  13       68.70       66.44      4.55 o 
   3   1  13      698.99      694.36     19.05 o 
   4   1  13        0.32        0.00      3.02 o 
   5   1  13       27.00       22.68      3.86 o 
   6   1  13      443.96      423.99     22.69 o 
   7   1  13       37.60       39.01      5.96 o 
   8   1  13      134.15      126.65      9.15 o 
   9   1  13        0.18        0.00      4.87 o 
 -10   2  13        1.72        3.79      3.81 o 
  -9   2  13        2.83        2.51      4.15 o 
  -8   2  13       24.98       24.01      4.41 o 
  -7   2  13       11.15        0.00      4.81 o 
  -6   2  13        2.43        0.16      7.24 o 
  -5   2  13      282.75      270.41     11.16 o 
  -4   2  13      133.91      125.66      7.21 o 
  -3   2  13      374.96      373.42     11.54 o 
  -2   2  13      314.81      326.54     10.52 o 
  -1   2  13      496.37      480.05     26.32 o 
   0   2  13      141.11      123.17      6.97 o 
   1   2  13      601.72      579.50     20.82 o 
   2   2  13      750.45      775.14     20.83 o 
   3   2  13        8.69       12.89      3.34 o 
   4   2  13      278.49      282.51      9.58 o 
   5   2  13        9.63       15.20      3.61 o 
   6   2  13       17.22       12.58      4.15 o 
   7   2  13      385.22      413.43     16.73 o 
   8   2  13       23.04       24.05      5.36 o 
   9   2  13       91.82       86.60      7.39 o 
  10   2  13        0.88        0.63      5.73 o 
 -10   3  13        1.98        4.28      5.02 o 
  -9   3  13      146.82      157.63      8.27 o 
  -8   3  13        3.03        0.00      3.39 o 
  -7   3  13      162.32      167.56      8.41 o 
  -6   3  13      271.19      266.73     11.24 o 
  -5   3  13       21.61       18.59      3.85 o 
  -4   3  13      773.01      746.00     25.20 o 
  -3   3  13      231.16      187.76      7.52 o 
  -2   3  13     1222.55     1177.32     38.35 o 
  -1   3  13      437.89      436.27     13.04 o 
   0   3  13     1177.13     1191.61     30.95 o 
   1   3  13      100.65       87.82      5.14 o 
   2   3  13        3.88        4.25      3.14 o 
   3   3  13      536.10      549.17     15.57 o 
   4   3  13      105.18       99.68      5.50 o 
   5   3  13       13.87       21.35      3.58 o 
   6   3  13       16.47       10.49      4.02 o 
   7   3  13       26.20       23.20      5.16 o 
   8   3  13      203.80      210.45     10.97 o 
   9   3  13        4.41        2.68      5.16 o 
  10   3  13       15.79       12.25      5.54 o 
  -9   4  13        8.83       10.94      4.05 o 
  -8   4  13      281.01      289.16     11.98 o 
  -7   4  13        1.81        1.73      3.59 o 
  -6   4  13      660.36      655.25     22.65 o 
  -5   4  13      433.10      420.97     15.59 o 
  -4   4  13      163.44      137.77     12.57 o 
  -3   4  13      575.13      492.86     19.83 o 
  -2   4  13      160.52      157.65      7.70 o 
  -1   4  13      465.57      464.17     13.86 o 
   0   4  13       43.66       43.64      3.69 o 
   1   4  13       83.18       73.77      4.77 o 
   2   4  13      413.40      404.89     12.27 o 
   3   4  13        9.53        9.23      3.23 o 
   4   4  13      351.04      346.82     11.10 o 
   5   4  13        8.01        6.16      3.20 o 
   6   4  13       66.48       60.61      5.27 o 
   7   4  13       14.48       14.70      3.73 o 
   8   4  13        0.21        0.00      4.93 o 
   9   4  13       36.17       40.59      7.36 o 
  10   4  13      165.03      160.63     10.25 o 
  -9   5  13      146.33      167.17     13.52 o 
  -8   5  13        4.09        3.76      4.40 o 
  -7   5  13      126.09      128.87      7.37 o 
  -6   5  13        2.66        6.44      6.76 o 
  -5   5  13      142.19      151.32      7.74 o 
  -4   5  13      117.22      107.27      8.33 o 
  -3   5  13      252.00      237.21     10.00 o 
  -2   5  13       20.52       13.59      5.42 o 
  -1   5  13       93.14       92.70      6.89 o 
   0   5  13        3.98        0.00      2.72 o 
   1   5  13       76.14       84.04      5.04 o 
   2   5  13      179.75      180.59      7.37 o 
   3   5  13       12.41       17.36      3.45 o 
   4   5  13      721.19      748.31     20.55 o 
   5   5  13        6.85        6.03      3.36 o 
   6   5  13      142.99      153.46      6.94 o 
   7   5  13        5.39        0.00      3.17 o 
   8   5  13       27.47       30.17      4.11 o 
   9   5  13      248.79      247.27     13.38 o 
  10   5  13       11.70        9.03      5.33 o 
  11   5  13      315.01      308.60     14.34 o 
  -8   6  13        5.32        9.40      5.09 o 
  -7   6  13       51.09       57.14      5.17 o 
  -6   6  13        1.36        0.79      5.41 o 
  -5   6  13        1.25        0.00      4.42 o 
  -4   6  13        6.60        0.00      6.08 o 
  -3   6  13      105.21       89.29      5.19 o 
  -2   6  13       19.68       22.55      3.37 o 
  -1   6  13       19.83       15.57      3.17 o 
   0   6  13       60.65       60.79      4.41 o 
   1   6  13      158.51      160.04      6.87 o 
   2   6  13        8.61        8.47      3.23 o 
   3   6  13        7.85       10.46      3.22 o 
   4   6  13      152.25      149.91      6.83 o 
   5   6  13      841.14      810.15     22.05 o 
   6   6  13        7.04        5.07      3.22 o 
   7   6  13      153.19      138.33      6.69 o 
   8   6  13       93.83       91.07      6.76 o 
   9   6  13       10.62        5.09      3.69 o 
  10   6  13      137.64      145.39      9.90 o 
  11   6  13        0.03        0.00      5.07 o 
  -8   7  13        9.11       11.78      5.91 o 
  -7   7  13       47.05       49.87      7.01 o 
  -6   7  13       47.28       47.68      4.83 o 
  -5   7  13      157.17      131.59     11.98 o 
  -4   7  13       60.14       67.95      9.39 o 
  -3   7  13       14.50       18.22      4.00 o 
  -2   7  13        3.91        3.79      2.72 o 
  -1   7  13      161.33      159.34      6.57 o 
   0   7  13        6.14        9.27      2.85 o 
   1   7  13      529.55      487.98     14.23 o 
   2   7  13       65.02       59.46      5.70 o 
   3   7  13      116.17      116.18      7.47 o 
   4   7  13      368.41      359.46     14.81 o 
   5   7  13       53.12       46.62      6.05 o 
   6   7  13      123.64      114.75      7.37 o 
   7   7  13       28.29       21.78      4.59 o 
   8   7  13       19.74       24.84      4.76 o 
   9   7  13        0.96        1.13      4.10 o 
  10   7  13        4.86        0.00      4.34 o 
  11   7  13       44.54       42.95      7.84 o 
  -6   8  13       61.23        0.00      2.15 o 
  -5   8  13      186.69      189.76     19.48 o 
  -4   8  13       55.99       67.94      6.14 o 
  -3   8  13        6.67       15.90      5.16 o 
  -2   8  13        8.26        4.44      4.20 o 
  -1   8  13      338.20      306.32     12.58 o 
   0   8  13     1000.37     1024.95     45.88 o 
   1   8  13        1.02        0.77      4.26 o 
   2   8  13      283.35      250.82     10.88 o 
   3   8  13      290.27      325.60     13.19 o 
   4   8  13      495.21      480.83     17.39 o 
   5   8  13      122.68      132.38      7.83 o 
   6   8  13       27.51       29.64      4.79 o 
   7   8  13        5.14        6.52      4.10 o 
   8   8  13       65.89       59.63      5.83 o 
   9   8  13        0.15        0.00      4.38 o 
  10   8  13        9.73       10.91      4.76 o 
  -6   9  13       59.96      101.12     10.77 o 
  -5   9  13        0.15        0.00      3.63 o 
  -4   9  13      174.63      202.49      9.85 o 
  -3   9  13       67.17       79.59      6.52 o 
  -2   9  13       28.16       31.41      5.30 o 
  -1   9  13       55.25       62.58      5.99 o 
   0   9  13       57.23       73.82      6.81 o 
   1   9  13      591.80      566.19     19.62 o 
   2   9  13      228.23      225.69     10.66 o 
   3   9  13       40.13       35.37      5.48 o 
   4   9  13       10.67       10.78      4.54 o 
   5   9  13        0.70        0.00      3.84 o 
   6   9  13       17.15       13.66      4.45 o 
   7   9  13      122.58      136.91      8.43 o 
   8   9  13       34.75       43.64      5.72 o 
   9   9  13       19.25       27.27      5.25 o 
  10   9  13        2.18        3.12      7.56 o 
  -5  10  13       17.32       20.58      7.65 o 
  -4  10  13        0.09       10.67      4.79 o 
  -3  10  13        9.35       19.58      5.07 o 
  -2  10  13      190.39      202.77     13.38 o 
  -1  10  13       56.07       44.07      5.57 o 
   0  10  13        2.66        0.45      4.48 o 
   1  10  13       29.52       32.72      6.74 o 
   2  10  13       11.57       12.29      4.72 o 
   3  10  13       41.34       36.76      5.29 o 
   4  10  13        0.25        0.00      4.43 o 
   5  10  13       61.18       55.18      6.12 o 
   6  10  13       81.34       80.22      6.47 o 
   7  10  13        0.14        1.71      4.46 o 
   8  10  13       92.25       93.07      7.16 o 
   9  10  13       20.19       26.60      5.23 o 
  10  10  13        5.40        4.99      4.88 o 
  -4  11  13        2.13        0.60      6.78 o 
  -3  11  13       83.25       95.17     10.52 o 
  -2  11  13       33.68       34.08      5.18 o 
  -1  11  13      115.03      119.08      9.92 o 
   0  11  13      150.74      155.32      9.25 o 
   1  11  13        3.30        9.07      5.09 o 
   2  11  13      191.84      189.57     12.10 o 
   3  11  13        0.00        0.00      4.33 o 
   4  11  13       80.53       87.47      6.93 o 
   5  11  13       92.85      112.29      8.14 o 
   6  11  13       47.85       46.80      5.90 o 
   7  11  13       35.50       34.94      5.51 o 
   8  11  13       64.19       57.06      5.94 o 
   9  11  13       68.52       70.73      6.76 o 
  -3  12  13       19.30       19.02      7.75 o 
  -2  12  13       43.79       49.96      6.00 o 
  -1  12  13       19.54       25.02      5.54 o 
   0  12  13       70.35       71.47     10.08 o 
   1  12  13       87.78      104.74      7.92 o 
   2  12  13        7.35       11.61      4.91 o 
   3  12  13      126.48      123.74      8.66 o 
   4  12  13       14.42       12.63      5.33 o 
   5  12  13       22.77       28.02      5.53 o 
   6  12  13       39.67       47.12      5.87 o 
   7  12  13       41.77       52.32     10.38 o 
   8  12  13        1.45        6.49      4.91 o 
   0  13  13       12.52       19.32      5.75 o 
   1  13  13       33.23       44.69      8.62 o 
   2  13  13       37.46       44.01     11.12 o 
   3  13  13        0.02        3.45      5.29 o 
   4  13  13       48.54       49.87      6.32 o 
   5  13  13        7.23       19.77      6.72 o 
   6  13  13        4.31        5.52      4.96 o 
   7  13  13        0.37        1.64      5.04 o 
  -5  -5  14       25.28       30.38      6.42 o 
  -4  -5  14      133.89      132.21     11.57 o 
  -3  -5  14       52.47       59.51      5.96 o 
  -2  -5  14       19.60       21.28      5.05 o 
  -1  -5  14       50.76       65.99     12.77 o 
   0  -5  14        1.50        0.00      7.10 o 
  -6  -4  14        9.01        6.42      4.41 o 
  -5  -4  14       68.55       71.45      6.42 o 
  -4  -4  14       23.90       28.74      4.68 o 
  -3  -4  14      133.46      144.89      8.59 o 
  -2  -4  14       66.59       72.73      6.12 o 
  -1  -4  14       68.66       62.43      5.57 o 
   0  -4  14      143.59      157.98      6.95 o 
   1  -4  14        5.20        7.13      4.63 o 
   2  -4  14       27.46       39.60      5.86 o 
   3  -4  14        3.38        5.18      5.11 o 
  -7  -3  14        8.31       12.61      4.31 o 
  -6  -3  14        6.59        9.26      4.60 o 
  -5  -3  14        9.42        6.50      4.38 o 
  -4  -3  14      161.86      171.40      8.99 o 
  -3  -3  14       44.52       56.69      5.47 o 
  -2  -3  14      115.05      121.84      7.36 o 
  -1  -3  14       43.50       42.78      4.76 o 
   0  -3  14       64.64       67.88      4.52 o 
   1  -3  14       16.56       14.62      3.66 o 
   2  -3  14        8.29        9.50      4.70 o 
   3  -3  14       31.54       46.20      5.85 o 
   4  -3  14       18.87       18.27      5.39 o 
  -8  -2  14       56.83       56.81      5.99 o 
  -7  -2  14       74.90       72.95      6.33 o 
  -6  -2  14        1.87        3.02      4.08 o 
  -5  -2  14       25.90       27.76      7.06 o 
  -4  -2  14       32.41       30.69      4.65 o 
  -3  -2  14      294.43      321.80     13.06 o 
  -2  -2  14       54.75       52.97      5.45 o 
  -1  -2  14        1.67        3.33      5.06 o 
   0  -2  14       24.64       20.75      3.40 o 
   1  -2  14       16.01       16.68      3.49 o 
   2  -2  14       18.27       20.85      4.42 o 
   3  -2  14        0.80        0.00      4.70 o 
   4  -2  14        0.08        5.63      4.97 o 
   5  -2  14       88.98       83.43      8.59 o 
   6  -2  14        0.88        0.00      5.29 o 
  -9  -1  14       45.30       50.46      5.76 o 
  -8  -1  14        2.32        0.84      8.34 o 
  -7  -1  14       85.78       89.49      6.72 o 
  -6  -1  14      155.29      149.99      8.31 o 
  -5  -1  14        1.37        2.72      3.78 o 
  -4  -1  14        7.11        4.61      6.88 o 
  -3  -1  14       81.38       80.76      6.02 o 
  -2  -1  14      425.05      429.36     16.02 o 
  -1  -1  14       35.03       33.94      3.90 o 
   0  -1  14       51.75       45.37      4.06 o 
   1  -1  14        3.32        2.74      3.03 o 
   2  -1  14        8.71       16.14      3.66 o 
   3  -1  14       27.04       21.37      3.86 o 
   4  -1  14      257.18      262.17     13.16 o 
   5  -1  14        9.12        5.86      4.90 o 
   6  -1  14       41.13       50.80      6.85 o 
   7  -1  14       48.41       50.11      6.75 o 
  -9   0  14       22.84       25.03      4.93 o 
  -8   0  14        2.16        0.71      6.69 o 
  -7   0  14       21.55       21.42      4.45 o 
  -6   0  14        0.97        0.00      3.71 o 
  -5   0  14       13.55       12.50      4.01 o 
  -4   0  14        5.43       10.35      3.67 o 
  -3   0  14      276.48      253.41     10.84 o 
  -2   0  14       13.37        9.52      3.20 o 
  -1   0  14        0.95        0.00      3.05 o 
   0   0  14      429.46      437.45     13.16 o 
   1   0  14      600.95      591.41     16.63 o 
   2   0  14        5.98        3.32      3.16 o 
   3   0  14        1.55        2.27      3.48 o 
   4   0  14        0.59        0.00      4.56 o 
   5   0  14       87.14       85.01      7.25 o 
   6   0  14        8.95       16.08      5.19 o 
   7   0  14        4.70        1.79      6.55 o 
  -9   1  14       10.41       12.59      4.33 o 
  -8   1  14       16.50       22.04      4.24 o 
  -7   1  14        0.12        0.00      3.62 o 
  -6   1  14      120.93      124.46      7.42 o 
  -5   1  14      126.06      115.64      6.99 o 
  -4   1  14      160.86      164.32      8.62 o 
  -3   1  14       74.47       65.34      5.35 o 
  -2   1  14       20.25       17.23      3.41 o 
  -1   1  14      738.61      667.04     23.05 o 
   0   1  14       55.69       59.69      4.21 o 
   1   1  14     1115.17     1172.07     36.14 o 
   2   1  14      179.29      188.49      7.36 o 
   3   1  14        7.76       10.70      3.76 o 
   4   1  14      158.42      171.71      7.48 o 
   5   1  14       40.39       32.59      5.73 o 
   6   1  14       10.91       18.06      7.75 o 
   7   1  14       87.85      102.70      8.35 o 
   8   1  14        0.69        0.00      6.53 o 
  -9   2  14       57.50       49.82      5.56 o 
  -8   2  14       33.17       37.95     10.47 o 
  -7   2  14      150.88      158.47      8.40 o 
  -6   2  14        0.38        0.00      3.58 o 
  -5   2  14      640.48      660.91     23.06 o 
  -4   2  14      343.27      310.54     12.31 o 
  -3   2  14        4.63        8.36      3.69 o 
  -2   2  14      797.06      754.74     20.70 o 
  -1   2  14       93.12       92.90      7.87 o 
   0   2  14      718.83      721.28     19.83 o 
   1   2  14        4.36        0.00      3.08 o 
   2   2  14      505.34      516.15     15.00 o 
   3   2  14      807.30      799.17     21.74 o 
   4   2  14       98.17       98.19      5.92 o 
   5   2  14       12.08        8.67      3.63 o 
   6   2  14      151.99      145.67     13.34 o 
   7   2  14        0.08        0.21      4.73 o 
   8   2  14       77.07       78.34      7.33 o 
   9   2  14        0.39        0.00      5.44 o 
  -9   3  14        1.32        0.00      4.03 o 
  -8   3  14       84.90      101.00      6.80 o 
  -7   3  14       62.12       84.37      6.54 o 
  -6   3  14      121.96      159.35      8.40 o 
  -5   3  14        2.82        5.92      3.87 o 
  -4   3  14       82.37       82.00      6.13 o 
  -3   3  14      204.92      210.30      8.27 o 
  -2   3  14      351.48      311.51     16.91 o 
  -1   3  14       33.77       31.42      3.65 o 
   0   3  14       53.94       54.59      4.34 o 
   1   3  14       38.88       35.68      3.76 o 
   2   3  14      117.65      140.84      6.65 o 
   3   3  14      132.43      125.82      6.13 o 
   4   3  14       39.72       37.06      4.21 o 
   5   3  14      117.75      112.14      7.27 o 
   6   3  14        0.77        0.00      4.24 o 
   7   3  14      108.32       95.72      9.88 o 
   8   3  14        6.58        6.25      5.33 o 
   9   3  14       63.53       55.16      7.56 o 
  -9   4  14       65.71       85.45      6.87 o 
  -8   4  14       26.37       28.12      4.64 o 
  -7   4  14       55.24       62.23      5.44 o 
  -6   4  14        6.37        0.00      3.30 o 
  -5   4  14       11.94       14.18      3.66 o 
  -4   4  14       11.84       10.44      3.58 o 
  -3   4  14      127.19      139.54      6.66 o 
  -2   4  14      275.82      282.65     11.58 o 
  -1   4  14      233.48      245.67      8.81 o 
   0   4  14      118.53      113.79      5.65 o 
   1   4  14       10.24        9.57      3.23 o 
   2   4  14       15.67       18.91      3.49 o 
   3   4  14      119.97      124.39      6.24 o 
   4   4  14       83.73       95.72      5.68 o 
   5   4  14       32.34       27.42      3.82 o 
   6   4  14      210.84      236.40     10.54 o 
   7   4  14       13.00        9.69      3.61 o 
   8   4  14       14.47       11.88      5.11 o 
   9   4  14       15.48       16.43      5.63 o 
  -8   5  14        4.39        0.00      3.56 o 
  -7   5  14        4.88        0.49      3.77 o 
  -6   5  14       68.39       67.41      5.63 o 
  -5   5  14      159.00      162.31     10.63 o 
  -4   5  14       51.81       38.84      6.37 o 
  -3   5  14      698.34      689.56     23.60 o 
  -2   5  14      111.34      104.82      9.07 o 
  -1   5  14       30.05       37.24      3.78 o 
   0   5  14      177.80      184.08      7.30 o 
   1   5  14        9.25        0.00      3.15 o 
   2   5  14      540.79      538.25     15.56 o 
   3   5  14      151.66      149.34      6.85 o 
   4   5  14        0.60        2.72      2.98 o 
   5   5  14      137.04      145.65      6.92 o 
   6   5  14      103.96      104.72      7.39 o 
   7   5  14       42.79       49.25      4.65 o 
   8   5  14       13.15        5.93      3.63 o 
   9   5  14       27.73       28.34      6.03 o 
  10   5  14       13.86       11.19      6.35 o 
  -8   6  14        3.94        3.89      4.01 o 
  -7   6  14        4.44        3.83      4.93 o 
  -6   6  14       45.14       40.02      4.58 o 
  -5   6  14        2.99        0.66      3.41 o 
  -4   6  14      441.47      396.93     13.09 o 
  -3   6  14       33.68       22.12      3.63 o 
  -2   6  14      116.61      112.43      8.77 o 
  -1   6  14      160.56      162.36      6.84 o 
   0   6  14        6.50        1.83      2.91 o 
   1   6  14       10.76        6.69      3.08 o 
   2   6  14      402.49      387.01     12.00 o 
   3   6  14      276.29      253.99      9.10 o 
   4   6  14      266.45      251.51      9.00 o 
   5   6  14      187.44      172.53      7.45 o 
   6   6  14       45.04       42.61      7.37 o 
   7   6  14       57.08       57.16      5.40 o 
   8   6  14       16.06        7.42      5.28 o 
   9   6  14       13.82       12.54      5.25 o 
  10   6  14       13.86        4.22      6.60 o 
  -7   7  14       57.92       68.24      5.96 o 
  -6   7  14        0.81        3.61      3.72 o 
  -5   7  14       43.42       54.40      4.79 o 
  -4   7  14        7.43        5.73      3.11 o 
  -3   7  14      118.46      118.27      6.06 o 
  -2   7  14        8.78        8.50      3.37 o 
  -1   7  14        4.95        0.00      2.92 o 
   0   7  14       48.05       47.43      3.86 o 
   1   7  14        0.01        0.00      4.34 o 
   2   7  14        6.76        3.49      3.97 o 
   3   7  14       54.53       40.86      5.53 o 
   4   7  14      227.67      185.97      9.29 o 
   5   7  14       15.46       14.57      4.54 o 
   6   7  14        4.17        4.47      4.26 o 
   7   7  14       25.06       23.78      6.00 o 
   8   7  14       89.35       89.93      6.64 o 
   9   7  14        1.95        0.00      4.26 o 
  10   7  14       28.03       42.31      7.98 o 
  -6   8  14       71.23       81.45      9.44 o 
  -5   8  14        0.02        3.40      4.36 o 
  -4   8  14        6.66       13.29      5.41 o 
  -3   8  14       68.30       73.59      6.50 o 
  -2   8  14       19.05       22.56      6.19 o 
  -1   8  14       32.42       36.38      5.41 o 
   0   8  14       22.05       21.51      4.98 o 
   1   8  14      305.71      280.54     11.92 o 
   2   8  14       27.96       30.54      8.16 o 
   3   8  14      127.31      125.11      7.92 o 
   4   8  14      111.86      130.20      8.24 o 
   5   8  14        5.41        7.97      4.25 o 
   6   8  14      106.95      101.38      7.36 o 
   7   8  14      222.32      194.63      9.64 o 
   8   8  14        2.25        1.93      4.56 o 
   9   8  14       68.89       76.55      6.30 o 
  10   8  14        4.39        0.00      4.69 o 
  -5   9  14       36.44       35.06      7.10 o 
  -4   9  14       15.39       17.56      4.78 o 
  -3   9  14        7.92       14.40      8.48 o 
  -2   9  14        2.46        9.81      4.65 o 
  -1   9  14       28.97       39.87      5.32 o 
   0   9  14      430.69      411.08     15.63 o 
   1   9  14      126.89      112.36      8.05 o 
   2   9  14      191.35      172.02      9.46 o 
   3   9  14      532.94      515.78     18.44 o 
   4   9  14       27.54       27.33      5.33 o 
   5   9  14      236.53      225.83     10.94 o 
   6   9  14       40.11       45.01      6.92 o 
   7   9  14      106.14      105.37      7.52 o 
   8   9  14      274.57      265.37     11.76 o 
   9   9  14        1.36        0.78      4.40 o 
  -5  10  14        1.55        1.74      6.74 o 
  -4  10  14       13.26       17.21      5.15 o 
  -3  10  14      142.09      130.54      8.67 o 
  -2  10  14       27.51       31.14      5.38 o 
  -1  10  14       36.02       32.32      5.42 o 
   0  10  14        7.62        6.60      4.56 o 
   1  10  14      258.69      240.05     11.36 o 
   2  10  14      348.53      330.71     13.86 o 
   3  10  14        0.29        3.95      4.60 o 
   4  10  14      130.73      139.15      8.74 o 
   5  10  14        2.09        4.89      4.66 o 
   6  10  14       61.38       60.03      6.15 o 
   7  10  14       31.59       47.94      6.12 o 
   8  10  14       35.18       35.22      5.79 o 
   9  10  14       11.60       22.09      5.48 o 
  -3  11  14       21.82       32.58      5.73 o 
  -2  11  14      177.09      202.05     10.56 o 
  -1  11  14        3.88        7.56      6.19 o 
   0  11  14       25.92       42.17      5.52 o 
   1  11  14        0.24        5.80      5.94 o 
   2  11  14       68.46       82.76      7.02 o 
   3  11  14       20.54       25.10      5.59 o 
   4  11  14        4.45        5.62      4.99 o 
   5  11  14       16.38       13.01      5.02 o 
   6  11  14       24.57       25.98      6.67 o 
   7  11  14       92.60       94.97      7.47 o 
   8  11  14        6.79       17.54      5.50 o 
  -2  12  14       13.45       13.07      4.85 o 
  -1  12  14       56.25       74.40      8.07 o 
   0  12  14        0.11        0.00      4.94 o 
   1  12  14       24.00       37.11      6.37 o 
   2  12  14       17.03       19.03      5.34 o 
   3  12  14        4.40        7.35      7.38 o 
   4  12  14       22.88       28.38      9.53 o 
   5  12  14       29.09       27.46      5.49 o 
   6  12  14        4.13        7.29      5.33 o 
   7  12  14        2.51        7.68      5.36 o 
   1  13  14        4.42        5.96      5.10 o 
   2  13  14        0.01        5.90      8.48 o 
   3  13  14       62.13       63.86      8.07 o 
   4  13  14       33.60       27.06      5.70 o 
   5  13  14       40.43       35.30      6.18 o 
  -3  -4  15       36.68       36.18      5.18 o 
  -2  -4  15       17.56       24.49      4.93 o 
  -1  -4  15       20.98       25.94      5.16 o 
   0  -4  15       23.74       26.40      8.34 o 
  -6  -3  15       11.12       15.85      4.84 o 
  -5  -3  15       72.44       73.05      6.48 o 
  -4  -3  15        0.02        0.00      4.05 o 
  -3  -3  15       77.78       77.93      6.34 o 
  -2  -3  15       19.68       14.54      5.66 o 
  -1  -3  15       26.36       25.06      4.53 o 
   0  -3  15        1.68        1.30      3.41 o 
   1  -3  15        1.22        0.00      4.73 o 
   2  -3  15        1.40        0.00      4.72 o 
  -7  -2  15        0.97        4.08      4.07 o 
  -6  -2  15        0.59        0.00      3.60 o 
  -5  -2  15       17.54       13.78      4.43 o 
  -4  -2  15       73.42       76.97      6.57 o 
  -3  -2  15       23.68       27.32      4.62 o 
  -2  -2  15       84.41       76.46      6.18 o 
  -1  -2  15        2.15        1.50      3.90 o 
   0  -2  15        2.77        2.46      3.18 o 
   1  -2  15        5.68        7.46      3.48 o 
   2  -2  15        6.50        4.58      4.54 o 
   3  -2  15        0.27        0.00      4.84 o 
   4  -2  15        0.73        0.00      5.10 o 
  -7  -1  15       29.33       21.81      4.44 o 
  -6  -1  15        0.46        0.85      3.89 o 
  -5  -1  15        2.48        2.02      4.10 o 
  -4  -1  15        2.37        0.00      3.45 o 
  -3  -1  15      157.10      145.15      8.11 o 
  -2  -1  15        0.37        2.52      3.81 o 
  -1  -1  15       79.45       72.89      4.93 o 
   0  -1  15       68.23       81.17      5.16 o 
   1  -1  15        0.61        0.00      3.25 o 
   2  -1  15      171.35      181.43      7.64 o 
   3  -1  15        2.13        0.00      4.79 o 
   4  -1  15       14.84       17.71      5.30 o 
   5  -1  15      178.90      192.77     16.78 o 
  -8   0  15       18.13       13.98      4.50 o 
  -7   0  15       16.38       17.23      4.63 o 
  -6   0  15      195.32      179.33      9.19 o 
  -5   0  15        9.53        1.93      3.66 o 
  -4   0  15       53.93       58.97      5.43 o 
  -3   0  15        2.47        0.00      4.05 o 
  -2   0  15      212.27      190.68      9.33 o 
  -1   0  15      334.89      305.03     13.98 o 
   0   0  15       25.13       27.20      4.05 o 
   1   0  15      900.24      928.79     24.95 o 
   2   0  15        0.15        0.00      3.29 o 
   3   0  15      168.89      175.06      7.64 o 
   4   0  15      312.88      348.62     15.00 o 
   5   0  15       13.25       15.93      9.58 o 
   6   0  15       50.01       63.76      9.40 o 
  -8   1  15        0.33        0.00      4.01 o 
  -7   1  15       34.01       46.09      5.02 o 
  -6   1  15       46.96       53.00      5.34 o 
  -5   1  15      134.35      139.12      8.00 o 
  -4   1  15        3.45        7.10      3.76 o 
  -3   1  15       80.87       74.18      5.92 o 
  -2   1  15       18.11       13.89      3.91 o 
  -1   1  15       14.71        7.72      4.63 o 
   0   1  15     1059.95     1096.53     31.05 o 
   1   1  15      213.24      206.61      8.11 o 
   2   1  15        8.20        4.96      3.37 o 
   3   1  15       37.50       40.22      4.32 o 
   4   1  15       89.46       90.12      6.84 o 
   5   1  15        0.38        5.16      7.15 o 
   6   1  15       18.26       18.52      8.11 o 
   7   1  15        4.25        3.33      5.17 o 
  -8   2  15       58.93       75.18      6.31 o 
  -7   2  15       12.37       16.60      4.12 o 
  -6   2  15       14.62       18.80      4.15 o 
  -5   2  15        2.47        4.84      3.75 o 
  -4   2  15      151.50      137.55      8.73 o 
  -3   2  15        0.38        0.00      3.44 o 
  -2   2  15       63.45       53.58      4.34 o 
  -1   2  15      242.07      235.26     22.61 o 
   0   2  15      148.04      131.35      6.48 o 
   1   2  15       42.50       41.65      4.28 o 
   2   2  15      102.90       78.50      5.59 o 
   3   2  15        1.09        0.39      3.29 o 
   4   2  15       53.15       60.72      4.73 o 
   5   2  15        8.80        6.53      3.77 o 
   6   2  15       35.65       40.47      8.39 o 
   7   2  15      215.59      237.76     12.07 o 
   8   2  15       11.03        7.50      5.36 o 
  -8   3  15       12.88        8.40      4.34 o 
  -7   3  15       24.05       20.72      5.82 o 
  -6   3  15        0.01        0.00      3.59 o 
  -5   3  15       39.43       31.91      4.38 o 
  -4   3  15      100.50       88.28      6.54 o 
  -3   3  15        7.74        3.97      3.52 o 
  -2   3  15      423.11      405.46     12.76 o 
  -1   3  15       53.36       44.43      4.25 o 
   0   3  15       74.26       78.55      5.21 o 
   1   3  15      251.18      260.29      9.40 o 
   2   3  15       19.78       12.50      3.53 o 
   3   3  15      276.92      269.99      9.71 o 
   4   3  15       21.97       14.07      3.97 o 
   5   3  15      138.98      152.96      7.15 o 
   6   3  15      109.34      117.09      6.68 o 
   7   3  15       46.30       54.76      6.42 o 
   8   3  15      202.35      236.00     12.07 o 
  -8   4  15       21.51       17.57      4.60 o 
  -7   4  15        1.11        0.00      3.65 o 
  -6   4  15        4.74        5.41      3.57 o 
  -5   4  15       80.95       95.26      8.34 o 
  -4   4  15        0.54        0.00      3.70 o 
  -3   4  15      500.30      538.69     16.52 o 
  -2   4  15        3.00        2.46      2.46 o 
  -1   4  15      113.92      107.46      6.76 o 
   0   4  15        6.92        1.93      3.22 o 
   1   4  15       59.48       64.96      4.54 o 
   2   4  15      139.65      150.47      7.02 o 
   3   4  15       60.34       58.20      4.58 o 
   4   4  15       56.80       53.12      4.39 o 
   5   4  15       77.99       82.07      5.54 o 
   6   4  15      128.48      122.92      9.53 o 
   7   4  15        0.37        2.61      4.63 o 
   8   4  15       56.95       61.32      7.14 o 
  -7   5  15       11.70       10.65      4.18 o 
  -6   5  15        4.34       10.62      3.94 o 
  -5   5  15       54.07       46.42      4.83 o 
  -4   5  15      110.56      148.01      8.05 o 
  -3   5  15        6.21        5.40      3.28 o 
  -2   5  15      640.07      649.30     18.94 o 
  -1   5  15      121.94       96.77      5.73 o 
   0   5  15       13.21       14.19      6.07 o 
   1   5  15        3.03        0.07      3.06 o 
   2   5  15        4.13        1.70      3.04 o 
   3   5  15        1.90        0.00      3.41 o 
   4   5  15        0.07        0.00      3.19 o 
   5   5  15       33.56       27.07      4.15 o 
   6   5  15       22.59       20.94      4.85 o 
   7   5  15        0.38        2.91      3.72 o 
   8   5  15       47.49       47.05      6.01 o 
   9   5  15        2.84        0.00      5.16 o 
  -7   6  15        0.04        0.00      4.01 o 
  -6   6  15       42.02       41.07      4.75 o 
  -5   6  15        8.08        9.40      3.54 o 
  -4   6  15       86.79       90.91      6.33 o 
  -3   6  15      122.84      100.92     13.96 o 
  -2   6  15        0.77        0.00      6.06 o 
  -1   6  15       74.68       73.11      5.08 o 
   0   6  15      130.78      118.51      6.06 o 
   1   6  15       28.81       34.24      5.66 o 
   2   6  15       52.90       46.60      4.18 o 
   3   6  15       18.36       24.87      3.73 o 
   4   6  15        4.50        3.69      3.35 o 
   5   6  15      101.97       99.19      6.00 o 
   6   6  15        2.39        0.00      4.36 o 
   7   6  15       25.33       15.52      3.89 o 
   8   6  15       17.47       15.90      4.10 o 
   9   6  15        3.31        1.86      5.24 o 
  -6   7  15       34.26       30.35      6.33 o 
  -5   7  15        8.80       11.17      3.94 o 
  -4   7  15        0.65        0.00      2.59 o 
  -3   7  15       44.82       41.30      4.42 o 
  -2   7  15       16.54       21.50      4.97 o 
  -1   7  15      147.38      164.51      9.65 o 
   0   7  15        0.80        0.00      4.41 o 
   1   7  15       87.22       83.80      6.98 o 
   2   7  15        1.64        0.00      4.19 o 
   3   7  15      390.73      345.64     13.92 o 
   4   7  15      213.23      205.31     10.25 o 
   5   7  15       89.97       82.61      6.63 o 
   6   7  15      281.14      282.80     12.19 o 
   7   7  15        3.63        2.81      4.57 o 
   8   7  15      130.34      138.62      8.62 o 
   9   7  15       88.13       91.95      8.50 o 
  -6   8  15       16.90        6.69      6.37 o 
  -5   8  15       36.85       35.71      6.88 o 
  -4   8  15       38.00       47.13     16.20 o 
  -3   8  15        9.47       11.62      6.55 o 
  -2   8  15        0.31        3.48      4.46 o 
  -1   8  15       12.26       12.21      5.09 o 
   0   8  15      248.57      261.94     18.38 o 
   1   8  15       31.80       28.91      5.21 o 
   2   8  15      160.41      146.49     10.54 o 
   3   8  15       67.98       62.18      6.04 o 
   4   8  15      297.16      264.27     22.05 o 
   5   8  15      181.95      179.96      9.92 o 
   6   8  15       40.17       42.59      7.72 o 
   7   8  15      159.37      143.98      9.37 o 
   8   8  15       38.87       39.09      5.79 o 
   9   8  15       59.63       72.61      6.88 o 
  -5   9  15        0.51        0.00      6.00 o 
  -4   9  15      118.42      128.09     17.33 o 
  -3   9  15      106.96      111.11     10.84 o 
  -2   9  15        2.00        7.28      4.63 o 
  -1   9  15       32.31       30.26      5.20 o 
   0   9  15        0.93        2.47      4.71 o 
   1   9  15       89.59       93.03      7.41 o 
   2   9  15        2.81        4.46      4.59 o 
   3   9  15      231.82      230.79     17.85 o 
   4   9  15       77.75       71.65      6.61 o 
   5   9  15      114.69      117.93      7.95 o 
   6   9  15      123.20      125.34      8.12 o 
   7   9  15       17.59       22.77      7.22 o 
   8   9  15       42.38       44.02      5.66 o 
  -4  10  15        8.22       11.72      6.69 o 
  -3  10  15      101.61      137.45      8.90 o 
  -2  10  15       81.88       88.32      7.21 o 
  -1  10  15       17.13       20.62      5.31 o 
   0  10  15       36.39       46.89      8.96 o 
   1  10  15        3.08        3.77      4.63 o 
   2  10  15       52.59       73.80      6.53 o 
   3  10  15        9.79       12.54      4.82 o 
   4  10  15        7.71       10.46      4.65 o 
   5  10  15       11.69       16.03      4.92 o 
   6  10  15        1.78        0.00      4.97 o 
   7  10  15       22.63       33.03      7.63 o 
   8  10  15       17.73       17.29      5.39 o 
  -2  11  15       20.42       33.10      6.67 o 
  -1  11  15        8.42       19.12      5.64 o 
   0  11  15        1.00       11.77      4.96 o 
   1  11  15        8.14       11.00      5.04 o 
   2  11  15       11.83       16.21      5.45 o 
   3  11  15        4.61        5.49      4.65 o 
   4  11  15       11.63       14.85      5.44 o 
   5  11  15       22.85       16.61      5.05 o 
   6  11  15        1.17        2.74      4.78 o 
   7  11  15        2.38        9.80      5.01 o 
   0  12  15        0.97        5.89      5.39 o 
   1  12  15       45.08       52.57      6.29 o 
   2  12  15        0.72        4.80      5.06 o 
   3  12  15       63.52       74.33      8.23 o 
   4  12  15       45.91       60.70      6.92 o 
   5  12  15       54.17       53.27      6.79 o 
  -4  -2  16        0.62        0.00      4.03 o 
  -3  -2  16      181.31      194.95      9.85 o 
  -2  -2  16       14.47       19.70      4.51 o 
  -1  -2  16       11.21       11.16      4.58 o 
   0  -2  16        8.08        3.40      4.35 o 
   1  -2  16       41.16       38.06      4.43 o 
   2  -2  16      114.69      139.98      9.54 o 
  -5  -1  16       18.96       24.75      5.41 o 
  -4  -1  16       16.68       16.70      4.54 o 
  -3  -1  16        6.08        8.43      4.29 o 
  -2  -1  16      202.16      202.82      9.91 o 
  -1  -1  16       27.02       26.21      4.70 o 
   0  -1  16        0.22        1.41      3.43 o 
   1  -1  16       97.18       93.41      5.72 o 
   2  -1  16        7.60       10.80      3.76 o 
   3  -1  16       38.41       51.99      6.62 o 
  -6   0  16        7.38       13.81      4.27 o 
  -5   0  16        1.73        0.79      4.23 o 
  -4   0  16        6.49        7.57      4.06 o 
  -3   0  16       22.24       28.50      4.42 o 
  -2   0  16       32.67       32.47      4.75 o 
  -1   0  16       25.73       30.56      4.74 o 
   0   0  16      287.57      287.62     10.07 o 
   1   0  16        0.12        4.18      3.55 o 
   2   0  16      324.72      314.50     10.82 o 
   3   0  16       71.94       70.39      5.78 o 
   4   0  16       22.96       21.65      5.59 o 
   5   0  16      138.00      144.56     10.50 o 
  -7   1  16       13.66       12.99      4.26 o 
  -6   1  16      100.61      107.48      7.26 o 
  -5   1  16        0.13        0.00      3.83 o 
  -4   1  16       15.54       25.42      4.45 o 
  -3   1  16        3.16        3.23      3.85 o 
  -2   1  16       88.28       63.70      5.61 o 
  -1   1  16       38.01       16.14      5.45 o 
   0   1  16       28.98       35.88      4.21 o 
   1   1  16      390.82      373.60     12.31 o 
   2   1  16      110.40      110.21      6.18 o 
   3   1  16       95.60       97.71      6.32 o 
   4   1  16      381.38      373.84     12.27 o 
   5   1  16        2.73        1.15      5.12 o 
  -7   2  16       22.21       21.77      4.65 o 
  -6   2  16        0.99        0.00      5.23 o 
  -5   2  16       84.14       91.13      6.78 o 
  -4   2  16       58.03       56.10      7.86 o 
  -3   2  16        1.55        0.00      3.58 o 
  -2   2  16      102.86       95.89      6.64 o 
  -1   2  16        2.70        0.00      2.91 o 
   0   2  16      169.77      156.95      7.22 o 
   1   2  16       22.76       20.86      4.05 o 
   2   2  16       62.23       52.75      4.65 o 
   3   2  16      163.60      174.22      7.59 o 
   4   2  16       25.01       21.91      4.03 o 
   5   2  16        1.09        0.00      5.32 o 
   6   2  16       23.30       30.44      8.53 o 
  -7   3  16        0.25        0.00      4.29 o 
  -6   3  16       11.16       10.93      4.25 o 
  -5   3  16        2.90        5.26      3.67 o 
  -4   3  16      249.70      250.36     11.04 o 
  -3   3  16      261.81      282.64     11.74 o 
  -2   3  16        4.49        0.26      5.50 o 
  -1   3  16      408.37      394.85     12.75 o 
   0   3  16       39.28       31.03      4.30 o 
   1   3  16       38.88       35.48      4.28 o 
   2   3  16       21.91       23.38      4.16 o 
   3   3  16        3.31        2.02      3.51 o 
   4   3  16        1.98        1.77      3.70 o 
   5   3  16       11.17       15.34      3.93 o 
   6   3  16       18.20       16.11      5.66 o 
   7   3  16       37.59       40.72      6.63 o 
  -7   4  16      115.13      115.97      7.58 o 
  -6   4  16       10.02       12.33      4.79 o 
  -5   4  16        4.80        4.16      5.75 o 
  -4   4  16        4.46        4.29      6.97 o 
  -3   4  16      160.99      188.71      9.25 o 
  -2   4  16      199.11      195.46      9.35 o 
  -1   4  16       29.88       23.29      3.95 o 
   0   4  16      205.00      223.16      8.85 o 
   1   4  16      209.22      221.83      8.83 o 
   2   4  16      112.49       95.86      5.72 o 
   3   4  16        8.11        5.78      3.80 o 
   4   4  16        0.18        0.00      3.66 o 
   5   4  16       21.59       21.20      4.22 o 
   6   4  16        8.56        0.00      3.65 o 
   7   4  16        2.52        0.00      7.84 o 
  -6   5  16        3.92        0.01      5.78 o 
  -5   5  16        4.44        0.00      3.68 o 
  -4   5  16        4.33        7.85      3.63 o 
  -3   5  16       13.76       14.59      4.19 o 
  -2   5  16       11.62        8.14      3.66 o 
  -1   5  16       11.14        3.37      4.46 o 
   0   5  16        4.26        0.00      5.99 o 
   1   5  16       34.63       40.48      4.34 o 
   2   5  16      110.25      116.31      6.18 o 
   3   5  16       32.59       27.70      4.18 o 
   4   5  16       29.90       19.70      3.95 o 
   5   5  16       28.91       24.42      4.28 o 
   6   5  16       95.08       94.32      7.52 o 
   7   5  16       60.69       62.97      5.15 o 
  -6   6  16        0.02        0.00      3.98 o 
  -5   6  16       14.68       13.57      4.05 o 
  -4   6  16        0.73        1.13      3.48 o 
  -3   6  16        1.14        0.00      2.85 o 
  -2   6  16      144.42      136.84     10.22 o 
  -1   6  16       77.21       80.05      6.64 o 
   0   6  16        0.52        0.00      3.31 o 
   1   6  16      158.15      170.31      7.62 o 
   2   6  16        8.56        8.76      3.61 o 
   3   6  16      137.23      126.32      6.79 o 
   4   6  16       46.34       44.95      4.55 o 
   5   6  16      249.98      222.02      8.96 o 
   6   6  16      174.50      186.38      9.70 o 
   7   6  16       36.77       35.17      4.46 o 
   8   6  16       13.66        9.68      4.24 o 
  -5   7  16        6.23        2.98      6.28 o 
  -4   7  16       14.66       14.30      6.14 o 
  -3   7  16       56.48       53.44      6.32 o 
  -2   7  16       13.07        9.44      4.78 o 
  -1   7  16      182.24      192.40     10.26 o 
   0   7  16      256.97      258.44     15.26 o 
   1   7  16        0.25        0.00      8.25 o 
   2   7  16      316.36      310.11     18.20 o 
   3   7  16       25.19       19.78      5.11 o 
   4   7  16      147.09      141.91      8.96 o 
   5   7  16       75.07       78.61      6.72 o 
   6   7  16       86.28       86.80      7.28 o 
   7   7  16       84.31       91.10      7.27 o 
   8   7  16        0.72        1.19      4.63 o 
  -4   8  16       16.01       17.36      5.66 o 
  -3   8  16       24.23       25.23      5.71 o 
  -2   8  16       79.02       79.82      7.03 o 
  -1   8  16       86.30       93.59      7.53 o 
   0   8  16       41.33       45.80      6.13 o 
   1   8  16       71.39       60.21      6.39 o 
   2   8  16        4.05        0.00      4.40 o 
   3   8  16       34.04       38.95      5.56 o 
   4   8  16        4.01        1.54      4.37 o 
   5   8  16       39.60       42.54      9.49 o 
   6   8  16       32.71       33.98      5.53 o 
   7   8  16        4.02        1.32      4.46 o 
  -4   9  16        3.08       14.19      5.63 o 
  -3   9  16       28.59       42.14      6.31 o 
  -2   9  16       18.83       11.68      5.45 o 
  -1   9  16       43.16       61.67      6.52 o 
   0   9  16       23.81       35.51      6.08 o 
   1   9  16        1.58        7.97      5.02 o 
   2   9  16        0.47        0.00      4.61 o 
   3   9  16        1.51        2.26      4.60 o 
   4   9  16        6.57       15.24      8.96 o 
   5   9  16        0.34        0.00      4.47 o 
   6   9  16        0.20        0.00      4.62 o 
   7   9  16       15.74        8.75      5.03 o 
  -2  10  16        0.09        1.67      4.99 o 
  -1  10  16        0.84        3.58      5.02 o 
   0  10  16        3.51        0.56      5.24 o 
   1  10  16        1.42        3.41      5.75 o 
   2  10  16        6.30       12.16      5.20 o 
   3  10  16        3.54        1.95      4.67 o 
   4  10  16       15.44       20.95      5.64 o 
   5  10  16        6.74       18.27      5.62 o 
   6  10  16      119.58      124.92      8.82 o 
   0  11  16        9.65       10.72      5.36 o 
   1  11  16       83.84      102.10      7.96 o 
   2  11  16       27.76       35.31      5.79 o 
   3  11  16      112.03      130.12      8.77 o 
   4  11  16       21.03       30.02      5.87 o 
   5  11  16      141.02      136.12      9.58 o 
  -2  -1  17        5.51        5.94      4.37 o 
  -1  -1  17       17.91       15.42      4.88 o 
  -4   0  17        0.42        0.00      4.07 o 
  -3   0  17        7.10        6.19      5.25 o 
  -2   0  17       63.83       67.69      5.98 o 
  -1   0  17      179.00      192.46      9.75 o 
   0   0  17       34.03       34.71      4.42 o 
   1   0  17       45.00       41.88      4.41 o 
   2   0  17        0.12        0.00      3.89 o 
  -5   1  17       49.75       52.59      6.92 o 
  -4   1  17        1.20        0.00      3.93 o 
  -3   1  17       25.09       22.34      4.47 o 
  -2   1  17       31.10       31.20      4.88 o 
  -1   1  17       34.82       39.64      5.18 o 
   0   1  17      186.80      195.90      8.51 o 
   1   1  17        4.21        1.26      3.53 o 
   2   1  17      138.48      140.89      7.25 o 
   3   1  17       11.72       10.54      3.99 o 
  -5   2  17        8.21        8.86      4.06 o 
  -4   2  17       27.63       32.25      4.72 o 
  -3   2  17        4.21        8.60      4.15 o 
  -2   2  17       15.33       21.48      4.70 o 
  -1   2  17       69.35       74.24      5.98 o 
   0   2  17       63.93       66.29      5.08 o 
   1   2  17       90.65       89.21      6.18 o 
   2   2  17        0.38        0.00      3.50 o 
   3   2  17       70.84       78.48      5.65 o 
   4   2  17       44.69       32.62      4.71 o 
  -5   3  17       15.18       26.03      6.21 o 
  -4   3  17        2.82        0.81      3.73 o 
  -3   3  17        0.90        0.00      3.69 o 
  -2   3  17        0.54        0.00      3.81 o 
  -1   3  17       26.99       26.84      5.87 o 
   0   3  17        8.33       14.62      4.80 o 
   1   3  17        0.05        0.00      5.03 o 
   2   3  17        9.83        7.07      3.87 o 
   3   3  17       56.73       52.53      4.84 o 
   4   3  17       27.13       21.56      4.42 o 
   5   3  17       17.07       18.57      4.43 o 
  -5   4  17        0.04        0.42      3.85 o 
  -4   4  17       34.61       26.76      4.44 o 
  -3   4  17       14.36       15.74      5.43 o 
  -2   4  17        0.35        2.28      5.82 o 
  -1   4  17       49.75       43.19      4.52 o 
   0   4  17       59.54       48.99      4.61 o 
   1   4  17        1.15        0.40      3.52 o 
   2   4  17      105.56      109.32      8.05 o 
   3   4  17       16.96       13.41      3.79 o 
   4   4  17       65.97       68.54      5.27 o 
   5   4  17       26.60       24.58      4.62 o 
   6   4  17       10.36        3.22      4.20 o 
  -5   5  17        0.70        0.65      3.73 o 
  -4   5  17       12.52       10.40      4.15 o 
  -3   5  17       10.35        8.89      4.25 o 
  -2   5  17       32.39       37.13      4.56 o 
  -1   5  17       14.29        9.10      3.70 o 
   0   5  17      205.09      200.56      8.60 o 
   1   5  17      215.41      209.41      8.66 o 
   2   5  17        1.84        0.00      3.63 o 
   3   5  17      232.49      250.04      9.80 o 
   4   5  17        8.31        9.11      4.03 o 
   5   5  17      171.90      177.34      8.18 o 
   6   5  17       11.52       17.29      5.48 o 
  -4   6  17        5.15        0.00      6.58 o 
  -3   6  17       36.49       46.52      5.03 o 
  -2   6  17        1.82        0.00      4.09 o 
  -1   6  17        4.50        0.00      8.57 o 
   0   6  17       18.08        9.70      3.69 o 
   1   6  17      294.29      329.62     11.64 o 
   2   6  17      175.17      169.36      7.83 o 
   3   6  17        0.02        0.00      3.56 o 
   4   6  17      128.53      141.35      7.78 o 
   5   6  17        2.05        0.00      3.64 o 
   6   6  17      104.25      106.55      7.78 o 
  -4   7  17        8.33        9.03      6.14 o 
  -3   7  17       59.18       50.17     13.57 o 
  -2   7  17      113.27      107.67     20.81 o 
  -1   7  17        0.44        0.00      4.68 o 
   0   7  17       49.65       59.77      6.71 o 
   1   7  17       21.91       19.63      5.43 o 
   2   7  17       11.60        9.47      4.98 o 
   3   7  17       38.41       30.08      5.52 o 
   4   7  17       32.82       25.71      5.18 o 
   5   7  17        0.62        1.59      4.77 o 
   6   7  17        7.41        0.97      4.95 o 
  -3   8  17       55.34       57.22      6.89 o 
  -2   8  17       11.05       14.58     11.48 o 
  -1   8  17       41.17       38.12      6.17 o 
   0   8  17       14.10       18.90      5.30 o 
   1   8  17        8.63        8.54      6.46 o 
   2   8  17       32.48       31.60      9.03 o 
   3   8  17       20.87       15.10      5.17 o 
   4   8  17        3.29        0.00      4.89 o 
   5   8  17       34.00       26.52      7.86 o 
   6   8  17        4.04        0.00      4.72 o 
  -2   9  17       39.18       38.25      9.17 o 
  -1   9  17       74.41       81.82     10.57 o 
   0   9  17        0.51        0.00      5.23 o 
   1   9  17       15.22        7.34      7.04 o 
   2   9  17       65.42       77.19      8.37 o 
   3   9  17       13.01       16.74      5.64 o 
   4   9  17        7.62        9.55      5.36 o 
   5   9  17        0.09        0.00      4.71 o 
   0  10  17       71.50       68.27      7.95 o 
   1  10  17       45.23       52.67     13.64 o 
   2  10  17       32.10       43.31      6.30 o 
   3  10  17       13.29       13.73      5.36 o 
   4  10  17        5.80        4.83      5.12 o 
  -2   2  18       21.34       20.65      4.93 o 
  -1   2  18        0.10        0.00      4.24 o 
   0   2  18       29.39       31.36      9.40 o 
   1   2  18        7.16        2.78      3.92 o 
  -3   3  18        7.96        5.48      7.59 o 
  -2   3  18       28.37       33.41      5.09 o 
  -1   3  18       73.73       77.36      6.37 o 
   0   3  18       13.62       14.19      4.69 o 
   1   3  18        4.73        0.00      3.80 o 
   2   3  18        8.61        5.63      4.01 o 
   3   3  18       24.40       23.78      4.47 o 
  -3   4  18        2.64        6.72      4.90 o 
  -2   4  18        3.70        0.00      4.00 o 
  -1   4  18       41.22       29.47      4.59 o 
   0   4  18       62.26       63.27      5.26 o 
   1   4  18       14.75       18.05      6.18 o 
   2   4  18       64.07       70.85      5.44 o 
   3   4  18       65.11       61.60      5.32 o 
  -3   5  18       83.30       81.01      6.56 o 
  -2   5  18        7.03        6.76      4.20 o 
  -1   5  18       30.91       31.36      4.48 o 
   0   5  18        5.81        0.00      4.82 o 
   1   5  18       70.92       74.79      5.59 o 
   2   5  18       48.33       57.95      5.37 o 
   3   5  18        9.63       14.77      4.07 o 
   4   5  18      103.08      113.58      7.02 o 
  -2   6  18        6.04        0.00      6.24 o 
  -1   6  18      116.75      125.58      9.97 o 
   0   6  18       60.28       62.00      5.38 o 
   1   6  18        0.91        0.00      3.67 o 
   2   6  18       51.65       60.13      6.59 o 
   3   6  18       65.56       71.08      5.78 o 
   4   6  18       21.88       10.99      4.08 o 
  -2   7  18       17.42        3.96     11.48 o 
  -1   7  18        6.15        0.00      5.54 o 
   0   7  18       13.85        2.97      5.43 o 
   1   7  18       92.00       98.86      8.22 o 
   2   7  18       12.36        4.44      5.12 o 
   3   7  18        0.27        0.00      4.97 o 
   4   7  18      109.68      110.76      8.57 o 
   0   8  18       52.81       62.28     10.91 o 
   1   8  18       32.60       36.27      6.37 o 
   2   8  18        0.80        0.00      4.81 o 
   3   8  18      158.18      177.45     22.12 o 
                                                 
